# Supplementary material for: Cryo-EM snapshots of a native lysate provide structural insights into a metabolon-embedded transacetylase reaction
Source: Nat Commun. 2021 Nov 26;12:6933. doi: 10.1038/s41467-021-27287-4 (PMC8626477; doi:10.1038/s41467-021-27287-4)
Supplement: Supplementary file 4 — Source Data [file 41467_2021_27287_MOESM4_ESM.xlsx]

## Sheet: Description
	Description
		Each sheet in this Source Data contains all the data, shown in the respective figure panel, indicated by the sheets name. Each sheet contains in column 1 a header, corresponding to the x- and y-axis in the figure. Boxplot data only contains y-axis data. Additionally, all uncropped, unaltered scans of the western-blots, shown in Figure 1B are shown here.

## Sheet: Scans
	E1A								E1B							E3
	E2								E3BP

## Sheet: Fig1D
	[Substrate][mM]	Pyr1	Pyr2	Pyr3	CoA1	CoA2	CoA3	Velocity_Pyruvate[mU/mg]	stDev_Pyruvate[mU/mg]	Velocity_CoA[mU/mg]	stDev_CoA[mU/mg]
0	0	0	0	0	0	0	0	0	0	0	0
1	0,005					0,38285	1,17223			0,77754	0,55818
2	0,01				25,2458	26,47567	21,50996			24,41048	2,5861
3	0,02	82,93491	126,28844	105,71763	302,66101	233,37732	86,09493	104,98033	21,68617	207,37776	110,59928
4	0,05	213,23508	306,28909	245,99994	565,26137	681,03213	576,47271	255,1747	47,20057	607,58874	63,85039
5	0,075				786,57107	901,63667	737,2933			808,50035	84,33775
6	0,1	452,67329	621,94643	446,00386	774,89332	982,9138	773,65113	506,87453	99,71097	843,81942	120,46087
7	0,2	826,53217	819,15212	912,32382	1084,81605	1158,75926	1122,37977	852,66937	51,79388	1121,98503	36,97319
8	0,4				1061,01941	1381,82241	1339,43912			1260,76032	174,27395
9	0,5	1014,75104	1301,95722	1263,4351				1193,38112	155,89265
10	0,6				1076,64867	1192,46267	1394,92187			1221,34441	161,09026
11	0,8				1090,70382	1260,40508	1398,01049			1249,70647	153,93243
12	1	1116,73435	1393,65049	1424,44534	1079,66496	1200,589	1429,83983	1311,61006	169,46825	1236,69793	177,85809
13	2
14	5	1151,29496	1463,71452	1432,45639				1349,15529	172,06336
15	10	897,03333	1448,38105	1490,49996				1278,63811	331,14975
16	20	1081,8202	1509,51594	1531,39656				1374,24423	253,48284

## Sheet: Fig2C_Intratrimerc
	vdW	ES	DS	BSA
0	188.386	343.723	135.093	5296.32
1	184.074	266.524	150.917	5129.24
2	172.803	344.635	145	5223.5
3	177.659	352.539	135.906	5095.32
4	172.656	344.728	141.934	5139.06
5	185.703	276.669	142.482	5275.98
6	172.163	340.076	142.718	5121.77
7	182.17	295.099	138.963	5174.91
8	178.696	309.775	139.083	5122.83
9	185.214	295.524	135.089	5189.24
10	179.687	286.696	141.217	5173.63
11	185.359	285.123	133.607	5263.54
12	175.89	284.078	143.124	5192.66
13	172.992	341.99	133.948	5168.99
14	172.05	322.484	138.304	5169.71
15	174.943	321.176	135.271	5150.26
16	162.862	344.774	141.961	5055.51
17	178.557	302.411	133.441	5218.43
18	174.5	290.277	139.49	5063.56
19	181.275	200.934	150.373	5029.02
20	172.424	296.301	138.364	5087.83
21	164.619	340.875	136.498	5111.58
22	178.401	299.836	129.496	5154.58
23	175.921	250.503	139.457	5016.58
24	171.02	216.657	150.445	5097.99
25	173.395	229.753	144.558	5148.22
26	173.816	259.048	138.247	5108.42
27	178.268	231.496	137.557	5219.09
28	178.311	216.865	140.03	5068.48
29	169.733	314.646	128.524	4980.75
30	177.047	273.357	127.583	5265.82
31	169.932	289.967	130.682	5147.17
32	171.831	281.893	130.391	5114.61
33	178.944	304.11	118.333	5167.01
34	177.571	248.13	130.202	5117.61
35	178.515	209.326	136.199	5080.33
36	168.553	308.199	125.741	5018.18
37	176.868	249.826	128.769	5193.58
38	171.901	308.591	120.862	5130.13
39	174.859	197.386	140.043	5120.88
40	171.868	266.581	128.46	5044.77
41	172.597	250.679	130.036	5181.91
42	173.273	232.275	130.398	4974.86
43	171.183	316.123	115.309	5138.04
44	180.28	226.934	122.785	5156.17
45	178.63	265.156	114.625	5213.55
46	173.359	222.2	128.344	5111.5
47	175.786	155.25	138.498	5075.3
48	177.669	174.96	130.72	5072.36
49	178.957	149.825	121.046	5034.81

## Sheet: Fig2C_Intertrimerc
	vdW	ES	DS	BSA
0	42.6304	31.3367	76.6342	1522.64
1	45.025	58.3928	67.1352	1492.09
2	46.4527	18.4077	71.3745	1493.93
3	49.081	42.0744	57.4237	1441.35
4	46.0904	74.0231	53.7743	1540.62
5	44.2595	46.7329	59.9909	1469.34
6	47.9163	69.0166	51.537	1461.42
7	44.8671	12.5703	65.6846	1548.08
8	43.5755	24.2015	62.3883	1483.79
9	48.3102	31.4385	56.2039	1569.06
10	43.6774	43.4156	57.2777	1527.2
11	45.5022	45.1744	54.7169	1499.21
12	41.2299	31.4444	61.6481	1493.98
13	47.134	11.6715	58.5218	1598.25
14	43.2697	45.8651	54.7815	1527.67
15	50.6447	34.2804	49.7059	1607.72
16	42.2668	52.8958	53.9386	1504.98
17	47.4905	22.3092	54.3936	1535.69
18	44.6257	32.5312	54.147	1554.63
19	44.9553	43.2334	51.5165	1502.96
20	41.2102	18.8265	59.3586	1449.91
21	44.2167	26.4645	54.8059	1506.16
22	50.6665	3.42055	52.3929	1503.75
23	44.2021	31.0535	53.1551	1495.19
24	41.6187	21.7539	56.8535	1399.13
25	40.1031	48.8536	51.3623	1460.73
26	43.2085	13.6483	54.864	1483.39
27	41.8215	27.3405	53.048	1493.7
28	47.5094	8.08808	50.8879	1548.02
29	46.2595	19.6214	48.6513	1496.98
30	43.6466	27.2185	49.6123	1455.95
31	44.5505	28.3991	46.4529	1480.96
32	49.16	23.2388	42.3277	1572.53
33	42.79	18.4492	49.6381	1479.09
34	43.6862	35.345	44.9218	1503.35
35	44.3411	49.9493	41.3439	1553.23
36	47.6919	39.6703	38.3762	1488.45
37	45.6542	17.7888	44.2996	1490.19
38	43.8461	34.8307	42.4114	1549.88
39	42.0807	17.4445	47.5166	1523.54
40	43.6321	2.84848	48.5758	1539.22
41	41.8964	51.1112	39.9074	1460.92
42	43.3359	12.457	45.9648	1449.54
43	40.6664	37.2338	40.2613	1408.29
44	44.5737	64.8168	30.4994	1486.37
45	43.9163	18.4832	39.8789	1515.03
46	46.6086	12.904	38.0052	1617.01
47	42.8915	-0.892865	44.3196	1521.47
48	44.8175	30.8378	32.5195	1485.28
49	43.809	17.6101	34.0113	1453.8

## Sheet: Fig2D_E3BP
	vdW	ES	DS	BSA
0	59.0673	43.7734	97.0092	1845.83
1	62.0954	22.5658	98.051	1856.75
2	68.3756	31.2841	88.8695	1858.5
3	58.9506	55.6975	93.3285	1882.26
4	60.9862	44.0372	90.9577	1912.47
5	69.9528	30.4725	84.5464	1884.99
6	63.7964	33.4563	89.1952	1849.25
7	58.8075	38.7968	92.8446	1826.52
8	64.5442	23.532	89.1226	1914.69
9	60.248	30.8621	90.9905	1911.99
10	66.0681	22.347	86.1096	1853
11	63.3952	32.1307	86.1421	1920.96
12	63.957	22.8022	87.3544	1943.63
13	64.1542	24.7011	85.8072	1873.5
14	63.9926	36.1753	82.6905	1815.59
15	62.6218	29.5852	85.1242	1846
16	65.8197	34.9174	80.9255	1909.15
17	62.0538	16.0896	88.0745	1806.69
18	61.005	26.7485	87.099	1812.12
19	63.1073	37.08	81.8981	1878.47
20	62.7239	29.2121	83.7711	1816.86
21	63.6593	25.4935	83.1189	1872.1
22	52.1042	49.2349	89.7967	1753.89
23	62.6371	39.7225	80.6229	1873.15
24	62.865	46.9609	78.475	1855.84
25	62.4754	32	80.6285	1892.56
26	60.1678	32.6553	81.787	1815.79
27	66.0916	-3.18216	82.6184	1853.02
28	63.7964	9.11369	82.4457	1890.84
29	59.8921	46.6327	78.6206	1939.54
30	59.7429	35.0144	80.6999	1898.76
31	62.8628	19.7127	79.5404	1872.91
32	58.0275	32.9385	81.6992	1878.37
33	58.4944	39.5676	79.6062	1806.33
34	64.9092	44.6279	71.3062	1850.3
35	59.5628	48.9362	75.432	1851.09
36	61.9579	42.8666	74.3367	1895.8
37	60.7411	34.346	76.9259	1866.21
38	58.8876	38.4398	77.6119	1848.33
39	64.849	22.4393	74.8874	1868.01
40	60.2082	38.9072	75.4336	1820.77
41	63.7008	21.813	75.2604	1882.21
42	56.4242	43.4684	76.7564	1789.41
43	57.5676	49.2488	74.3218	1775.74
44	64.6233	28.8845	70.7995	1819.36
45	57.1784	22.0198	79.4146	1924.14
46	62.1987	29.3968	72.8235	1830.15
47	61.8914	30.4138	71.3026	1871.01
48	60.7245	52.2871	66.395	1893.81
49	57.7687	48.9107	69.4241	1778.58
50	67.3939	4.32095	99.8495	1892.44
51	64.6655	32.8684	93.8873	1939.29
52	62.6006	7.85125	98.9352	1875.21
53	65.4688	30.1784	90.7439	1905.19
54	64.0453	28.3931	91.9878	1919.38
55	55.7145	34.8912	96.6137	1835.21
56	55.102	40.9569	95.436	1876.04
57	54.5865	52.0272	93.6132	1839.89
58	61.4074	18.8303	93.2441	1781.23
59	67.3179	23.8419	86.2435	1909.52
60	64.3803	17.5056	90.2879	1812.63
61	57.7848	15.0246	97.0302	1884.41
62	57.4726	30.3482	93.9769	1773.77
63	63.8909	21.4044	87.4673	1844.59
64	66.6109	9.33105	86.9632	1872.53
65	63.1735	15.5696	88.5041	1877.35
66	62.4919	35.2785	84.5006	1877.67
67	56.1946	33.4041	90.8527	1927.01
68	59.7584	18.2587	89.2056	1878.6
69	64.0002	14.9571	85.5051	1877.59
70	63.3093	17.9236	85.2725	1962.19
71	61.0741	21.7924	86.0923	1907.68
72	65.8514	16.5208	81.7394	1957.74
73	64.4325	18.5987	82.3918	1825.79
74	52.8691	66.8449	83.9467	1834.15
75	55.9109	29.0601	88.3656	1817.4
76	60.5713	29.8467	83.093	1934.49
77	62.2499	0.856575	87.0674	1858.3
78	59.9765	15.964	86.141	1849.9
79	61.7738	27.5035	81.6746	1795.84
80	54.3675	33.0426	87.8207	1834.09
81	60.2206	10.6707	85.3838	1905.63
82	67.2036	0.67911	79.2979	1930.25
83	63.1716	23.944	78.3354	1914.54
84	55.244	16.6707	87.2378	1776.03
85	62.3564	26.6095	77.8675	1862.95
86	59.3281	15.6016	82.9619	1895.78
87	59.2507	18.0161	82.3768	1882.19
88	60.5923	20.1275	80.1495	1899.1
89	55.6903	21.4234	84.4534	1794.05
90	56.8864	36.3312	79.7748	1790.46
91	59.5173	2.45005	83.2925	1850.5
92	58.6504	35.1516	77.215	1787.45
93	58.6086	24.1161	79.2588	1792.46
94	55.5732	28.198	81.4745	1848.4
95	61.7494	1.83443	80.3854	1806.87
96	59.603	38.2041	74.758	1801.77
97	55.8894	37.7903	76.9241	1869.15
98	60.0562	-4.79754	79.2097	1860.73
99	58.3409	19.7061	73.9377	1929.81

## Sheet: Fig2D_E3BP-E2
	vdW	ES	DS	BSA
0	13.3876	101.972	246.75	593.213
1	10.8072	108.432	244.631	592.194
2	10.2382	96.1115	246.463	542.456
3	14.2561	101.343	237.127	579.332
4	12.2329	59.8412	246.215	506.958
5	15.1065	99.9156	235.061	596.08
6	10.9533	91.2748	239.717	519.397
7	13.9714	88.5044	237.198	564.621
8	14.3396	91.2417	235.874	536.065
9	10.1934	87.033	239.824	528.603
10	9.9943	99.4354	237.274	537.772
11	12.6604	96.3559	233.705	575.19
12	14.933	86.1183	233.011	623.229
13	14.2927	50.6136	237.979	520.724
14	10.6221	96.2496	232.224	526.503
15	12.0673	124	224.995	536.87
16	11.4599	109.194	228.248	541.69
17	14.309	49.2043	235.238	533.025
18	11.6414	102.01	227.307	541.566
19	11.8132	104.45	225.664	500.632
20	12.1817	37.271	238.251	499.991
21	13.8766	27.1789	238.284	543.276
22	12.2445	93.7317	225.834	613.995
23	14.5459	69.2201	227.904	519.937
24	14.4148	108.03	218.21	612.197
25	13.1778	99.0752	220.998	557.299
26	8.89051	88.911	226.317	516.11
27	12.4277	91.9932	221.509	571.043
28	12.4419	91.3828	219.98	536.247
29	11.9556	91.8164	220.289	576.584
30	12.0618	97.943	218.245	508.48
31	14.7327	60.8615	221.971	550.624
32	10.7441	87.183	218.265	523.028
33	13.7731	94.2511	213.743	562.206
34	14.7484	49.1556	221.245	569.696
35	11.5827	98.147	214.447	538.863
36	11.6409	98.3677	214.073	543.323
37	15.8453	28.0107	223.356	552.954
38	15.4525	45.879	220.013	586.585
39	12.9465	86.8082	213.57	611.677
40	15.6316	61.0193	215.67	542.136
41	13.8029	21.9774	225.115	522.137
42	11.4437	95.8689	211.938	542.873
43	15.6222	34.8614	218.972	563.396
44	13.8705	39.5826	219.347	502.796
45	14.6558	31.4066	219.115	514.639
46	12.0831	102.526	205.076	557.503
47	11.132	100.062	201.536	491.611
48	14.8399	33.9268	204.909	551.309
49	14.4169	46.5303	200.911	546.275
50	16.7843	103.885	243.793	720.646
51	16.6724	117.318	234.957	729.672
52	14.8274	108.449	237.089	703.787
53	17.2068	137.572	226.96	726.834
54	16.1029	107.206	234.03	699.988
55	15.9206	123.4	228.281	731.072
56	19.1087	90.9807	229.653	742.148
57	15.212	102.494	230.471	714.027
58	16.5425	93.1395	230.236	751.047
59	18.2757	64.5759	234.002	637.218
60	15.3282	112.252	227.292	738.127
61	17.9022	53.3509	236.246	650.313
62	16.6605	107.434	226.246	666.837
63	14.8855	95.4002	229.299	698.935
64	16.5995	127.87	220.414	719.837
65	18.9452	43.2544	234.102	654.969
66	18.7089	114.374	217.72	760.349
67	14.7878	96.1672	224.977	714.053
68	18.4304	151.146	208.873	751.492
69	19.4054	94.454	218.941	750.176
70	15.1066	94.1849	223.262	646.302
71	18.142	115.207	214.569	754.43
72	14.3826	107.895	217.648	687.614
73	16.4766	100.941	217.039	719.977
74	15.9653	96.6511	218.068	715.043
75	21.5784	43.4686	222.497	670.941
76	14.2295	102.106	217.808	682.808
77	17.5403	100.646	214.366	671.162
78	16.3466	96.2771	215.113	684.629
79	13.6581	117.091	212.215	659.648
80	17.233	85.9928	214.905	672.298
81	16.2496	106.533	211.687	721.992
82	18.2548	73.4023	215.776	660.983
83	14.9678	85.65	214.86	679.016
84	14.5371	88.2915	212.995	647.575
85	14.6121	92.2517	211.217	701.113
86	20.1301	115.694	200.98	777.874
87	14.2259	137.849	199.878	733.345
88	16.8525	99.6521	205.006	653.707
89	13.4736	104.372	207.225	671.768
90	15.5317	104.816	202.815	729.781
91	16.0666	37.0537	214.63	619.782
92	18.9198	68.9208	204.518	685.063
93	13.2335	100.483	203.31	667.974
94	20.7321	50.3797	203.701	720.867
95	17.5658	68.8846	203.202	707.895
96	16.7737	44.4146	206.155	668.603
97	13.7622	95.4894	193.177	689.261
98	16.7519	38.8664	200.911	636.074
99	17.1708	103.498	179.171	747.941
100	20.7236	115.567	249.316	683.913
101	17.1845	94.4423	249.59	729.466
102	15.3252	117.782	235.107	671.039
103	17.7215	88.4285	238.645	719.284
104	20.4549	90.808	234.335	696.562
105	21.5877	62.9423	236.976	686.755
106	18.3804	88.8785	233.408	713.382
107	16.4362	95.4272	233.871	697.923
108	16.1622	96.8079	233.777	680.597
109	16.6803	106.793	230.487	681.941
110	16.513	93.4689	233.131	681.057
111	19.1229	86.8244	231.397	679.913
112	14.7959	98.3466	233.416	645.277
113	19.0382	85.3578	230.067	695.072
114	18.3817	90.9237	229.517	667.78
115	14.7634	122.554	226.28	657.124
116	15.3719	98.9303	230.421	645.221
117	18.2332	120.096	223.052	672.085
118	17.1246	128.951	219.961	740.311
119	18.1905	96.7176	225.304	721.84
120	17.5354	47.2371	234.897	668.382
121	15.7599	86.7731	228.417	702.085
122	19.4965	59.3712	229.484	692.315
123	15.4179	116.529	220.85	679.544
124	16.5619	118.286	219.279	710.95
125	16.2656	100.578	222.846	688.668
126	19.4048	79.1298	223.839	697.283
127	14.3682	87.6431	226.7	627.1
128	10.6383	99.4021	228.003	665.015
129	18.9687	85.0365	222.068	665.536
130	15.4197	109.806	219.405	623.715
131	17.1268	117.259	216.059	680.358
132	18.436	84.6	220.122	674.683
133	18.4487	57.495	225.112	650.607
134	18.1608	109.96	214.565	685.258
135	17.3098	81.7119	218.976	648.514
136	18.4204	88.6943	215.123	595.178
137	16.901	92.3336	214.463	697.62
138	16.9978	100.3	211.765	685.763
139	17.9037	57.1701	218.916	628.855
140	14.5015	101.297	212.477	708.401
141	21.2423	48.3725	216.324	666.746
142	21.5455	60.0596	213.062	710.418
143	17.3458	69.8528	214.867	657.73
144	18.8724	42.3359	214.212	651.364
145	16.5294	112.181	201.3	643.012
146	20.3602	39.8371	210.647	649.64
147	16.5878	91.8195	203.504	677.016
148	14.8328	86.79	195.962	654.051
149	10.2392	82.3209	201.321	621.291
150	11.8277	117.463	239.973	556.318
151	11.6983	98.6507	233.501	516.269
152	13.2942	36.179	242.245	547.175
153	12.5924	89.0187	228.175	548.993
154	13.4416	71.8067	227.871	585.584
155	11.1017	76.8613	228.817	579.224
156	14.9021	40.8727	231.683	526.7
157	14.9322	51.5701	228.598	510.234
158	13.534	44.8773	230.714	547.944
159	15.0481	35.1454	229.948	564.521
160	10.6085	93.1751	220.299	533.173
161	12.9851	92.8299	215.856	521.663
162	15.3701	31.4034	224.1	576.171
163	11.177	81.7493	217.77	493.994
164	14.4733	51.5632	220.33	543.487
165	13.0721	92.3857	213.492	530.512
166	8.79478	80.2242	220.067	463.148
167	10.3185	85.3356	216.788	539.446
168	13.5994	65.6089	217.32	560.975
169	13.9101	57.102	218.798	505.524
170	11.1055	85.3524	215.213	529.112
171	12.9991	69.4762	216.376	549.9
172	8.91782	104.46	213.008	514.456
173	14.4411	44.8206	219.173	549.31
174	12.4658	78.6361	213.766	472.556
175	8.26497	91.0006	215.106	491.293
176	16.3977	69.1508	211.222	551.389
177	9.90932	79.3608	215.152	515.147
178	12.7637	84.2552	210.947	562.871
179	16.8268	59.8308	211.871	572.018
180	15.4524	75.588	209.897	519.316
181	14.8288	51.9633	215.2	542.091
182	13.5258	31.5598	219.547	517.369
183	10.8521	84.6498	211.344	537.894
184	10.9661	76.4867	212.21	482.456
185	9.78011	92.6797	209.902	462.571
186	15.8917	53.7763	211.537	542.68
187	12.0785	84.5286	205.794	575.344
188	13.2033	23.1238	216.399	476.954
189	9.75228	111.189	200.162	575.978
190	10.177	86.6537	203.03	514.996
191	8.56861	74.364	206.825	485.172
192	14.1167	42.6001	207.128	521.883
193	13.3659	48.2377	206.58	535.776
194	11.1815	85.1372	200.568	510.2
195	10.773	86.3759	199.6	507.031
196	12.2523	88.3072	197.295	532.397
197	12.594	82.5957	194.252	564.7
198	12.6022	69.0132	194.145	528.189
199	13.294	46.0449	188.65	523.967
200	17.5255	107.468	246.592	761.305
201	17.9141	113.492	240.575	800.702
202	13.1976	98.9794	243.362	702.23
203	17.7777	105.755	236.787	757.005
204	18.8234	92.5923	238.181	729.808
205	16.3351	85.3093	237.003	740.353
206	15.6937	101.776	232.943	722.091
207	18.44	86.4374	231.953	782.225
208	18.0391	106.382	227.097	720.181
209	15.8411	105.632	228.256	742.854
210	14.2882	98.1761	230.531	706
211	18.3115	83.1695	228.641	692.941
212	12.7733	109.531	227.731	654.639
213	17.4851	93.206	225.961	744.969
214	17.3724	55.6652	233.034	696.155
215	14.8174	116.058	222.35	757.389
216	17.6041	108.931	220.073	738.827
217	18.483	82.1225	222.136	740.871
218	15.9146	104.256	220.428	747.121
219	19.0545	85.9318	220.16	718.797
220	16.523	94.4431	221.02	761.779
221	15.4664	80.5902	224.642	750.661
222	17.1175	74.5045	223.893	768.037
223	19.2675	87.6985	218.383	693.847
224	17.9652	119.343	211.588	745.009
225	19.3771	60.4358	221.627	693.634
226	17.7989	50.6884	224.572	621.983
227	16.4394	91.7398	217.615	685.085
228	16.0967	92.2315	216.99	669.14
229	22.5303	58.6802	217.31	785.507
230	19.34	32.8862	224.147	695.617
231	19.1014	69.7022	216.491	755.497
232	17.4662	111.035	209.677	726.514
233	19.7102	57.2455	217.535	718.61
234	18.4356	102.548	209.671	720.423
235	14.2996	96.0351	213.001	746.02
236	16.9703	103.419	207.456	723.315
237	16.9446	94.2764	209.191	786.253
238	17.7249	97.6396	204.94	688.622
239	18.7601	98.4469	202.377	716.436
240	20.8747	42.0164	209.764	704.645
241	18.6492	31.9965	214.103	729.951
242	21.741	43.2277	208.054	705.473
243	16.4383	105.002	199.513	756.451
244	21.5304	71.3162	198.332	706.321
245	17.0684	58.7793	202.637	647.326
246	14.9934	87.329	198.043	691.929
247	16.2536	85.4395	195.623	738.294
248	15.2685	98.9672	184.564	699.175
249	15.4224	86.1709	161.333	708.143
250	16.9926	103.978	234.021	674.005
251	18.8825	59.7933	240.467	658.074
252	14.9269	89.3423	235.017	675.686
253	17.1848	50.9006	239.918	638.267
254	14.2407	93.5422	233.39	622.035
255	19.8824	58.6513	233.746	660.994
256	19.4488	100.569	225.348	673.416
257	16.0896	130.305	222.247	717.597
258	15.143	100.319	227.79	671.778
259	14.7106	35.1064	241.022	668.734
260	18.5157	32.8559	236.276	686.16
261	14.1681	92.2972	228.09	635.928
262	19.1717	47.5621	230.277	686.756
263	14.873	111.656	221.75	669.996
264	16.5604	103.869	217.609	711.995
265	13.053	93.6532	222.702	639.283
266	18.3933	54.4327	224.796	645.316
267	15.3632	47.3201	228.706	677.678
268	14.3709	89.7743	220.178	645.086
269	17.2866	99.7814	214.645	705.048
270	15.8807	108.322	213.364	699.622
271	16.6905	49.7839	224.274	667.377
272	14.4762	78.2344	220.707	665.7
273	10.916	88.6544	221.865	655.147
274	13.6943	93.9883	217.699	667.523
275	15.9046	85.5409	216.001	665.476
276	15.2856	83.7657	216.962	694.691
277	9.9861	103.063	218.07	636.04
278	13.7947	90.0433	216.355	642.302
279	14.5324	101.506	213.034	666.59
280	17.4925	81.4706	213.899	696.621
281	14.6326	83.9174	215.992	676.652
282	16.7451	91.023	212.343	689.533
283	13.9206	86.1138	214.532	689.112
284	16.7805	98.8246	208.099	735.313
285	17.9576	95.1074	206.442	696.415
286	15.6961	98.0244	207.181	666.509
287	17.794	53.5487	213.421	671.314
288	18.7174	54.1398	212.299	635.05
289	18.2573	91.6162	203.112	668.275
290	13.9685	118.7	201.287	666.199
291	9.71642	99.2618	208.605	606.908
292	13.1778	84.5162	207.709	672.843
293	18.879	79.9015	202.527	703.121
294	16.9256	80.8096	203.241	664.027
295	14.9024	55.425	206.81	642.823
296	19.1099	51.4831	203.223	712.743
297	17.4205	67.7194	200.605	646.115
298	16.5584	35.729	207.611	655.256
299	17.2007	36.9331	203.704	669.962

## Sheet: Fig4B
	0
0	76.5639
1	63.295
2	65.4067
3	61.7586
4	63.977
5	77.6124
6	60.4862
7	66.3446
8	66.9782
9	61.2239
10	64.3693
11	76.1485
12	59.8643
13	66.3432
14	77.2138
15	60.6839
16	64.3173
17	61.7565
18	60.4648
19	76.9606
20	59.3252
21	63.987
22	66.8353
23	61.1419
24	64.1462
25	76.7273
26	59.9903
27	66.4107
28	66.3872
29	62.3102
30	64.1748
31	76.8428
32	59.0441
33	75.8254
34	65.8477
35	62.1431
36	63.6152
37	62.366
38	60.0492
39	77.4516
40	59.9839
41	64.4307
42	66.1741
43	60.8657
44	64.9018
45	76.9433
46	60.0003
47	66.0574
48	66.8869
49	61.7913
50	62.9983
51	76.6479
52	60.4676
53	65.6342
54	76.7275
55	61.6397
56	63.0815
57	61.6922
58	59.6882
59	59.4299

## Sheet: Fig4D_chains
	contour	value	chain
0	0.015	115	chain_1
1	0.015	110	chain_2
2	0.015	124	chain_3
3	0.015	139	chain_4
4	0.015	129	chain_5
5	0.015	126	chain_6
6	0.015	120	chain_7
7	0.015	127	chain_8
8	0.015	157	chain_A
9	0.015	139	chain_B
10	0.015	137	chain_C
11	0.015	114	chain_D
12	0.015	118	chain_E
13	0.015	95	chain_F
14	0.015	120	chain_G
15	0.015	130	chain_H
16	0.015	138	chain_I
17	0.015	122	chain_J
18	0.015	121	chain_K
19	0.015	129	chain_L
20	0.015	120	chain_M
21	0.015	113	chain_N
22	0.015	123	chain_O
23	0.015	127	chain_P
24	0.015	108	chain_Q
25	0.015	130	chain_R
26	0.015	132	chain_S
27	0.015	115	chain_T
28	0.015	144	chain_U
29	0.015	120	chain_V
30	0.015	114	chain_W
31	0.015	117	chain_X
32	0.015	125	chain_Y
33	0.015	102	chain_Z
34	0.015	115	chain_a
35	0.015	127	chain_b
36	0.015	135	chain_c
37	0.015	136	chain_d
38	0.015	126	chain_e
39	0.015	136	chain_f
40	0.015	116	chain_g
41	0.015	127	chain_h
42	0.015	126	chain_i
43	0.015	162	chain_j
44	0.015	129	chain_k
45	0.015	104	chain_l
46	0.015	111	chain_m
47	0.015	148	chain_n
48	0.015	129	chain_o
49	0.015	137	chain_p
50	0.015	119	chain_q
51	0.015	141	chain_r
52	0.015	130	chain_s
53	0.015	139	chain_t
54	0.015	118	chain_u
55	0.015	138	chain_v
56	0.015	138	chain_w
57	0.015	141	chain_x
58	0.015	132	chain_y
59	0.015	130	chain_z
60	0.0155	117	chain_1
61	0.0155	114	chain_2
62	0.0155	126	chain_3
63	0.0155	141	chain_4
64	0.0155	130	chain_5
65	0.0155	131	chain_6
66	0.0155	122	chain_7
67	0.0155	131	chain_8
68	0.0155	162	chain_A
69	0.0155	145	chain_B
70	0.0155	142	chain_C
71	0.0155	119	chain_D
72	0.0155	120	chain_E
73	0.0155	96	chain_F
74	0.0155	122	chain_G
75	0.0155	134	chain_H
76	0.0155	140	chain_I
77	0.0155	125	chain_J
78	0.0155	126	chain_K
79	0.0155	130	chain_L
80	0.0155	120	chain_M
81	0.0155	114	chain_N
82	0.0155	127	chain_O
83	0.0155	129	chain_P
84	0.0155	110	chain_Q
85	0.0155	137	chain_R
86	0.0155	138	chain_S
87	0.0155	123	chain_T
88	0.0155	147	chain_U
89	0.0155	125	chain_V
90	0.0155	115	chain_W
91	0.0155	122	chain_X
92	0.0155	129	chain_Y
93	0.0155	106	chain_Z
94	0.0155	118	chain_a
95	0.0155	128	chain_b
96	0.0155	136	chain_c
97	0.0155	140	chain_d
98	0.0155	127	chain_e
99	0.0155	138	chain_f
100	0.0155	120	chain_g
101	0.0155	128	chain_h
102	0.0155	128	chain_i
103	0.0155	165	chain_j
104	0.0155	129	chain_k
105	0.0155	107	chain_l
106	0.0155	117	chain_m
107	0.0155	150	chain_n
108	0.0155	130	chain_o
109	0.0155	138	chain_p
110	0.0155	122	chain_q
111	0.0155	143	chain_r
112	0.0155	134	chain_s
113	0.0155	144	chain_t
114	0.0155	120	chain_u
115	0.0155	142	chain_v
116	0.0155	144	chain_w
117	0.0155	148	chain_x
118	0.0155	135	chain_y
119	0.0155	136	chain_z
120	0.016	120	chain_1
121	0.016	120	chain_2
122	0.016	130	chain_3
123	0.016	141	chain_4
124	0.016	132	chain_5
125	0.016	134	chain_6
126	0.016	124	chain_7
127	0.016	132	chain_8
128	0.016	163	chain_A
129	0.016	150	chain_B
130	0.016	144	chain_C
131	0.016	122	chain_D
132	0.016	122	chain_E
133	0.016	98	chain_F
134	0.016	129	chain_G
135	0.016	136	chain_H
136	0.016	142	chain_I
137	0.016	130	chain_J
138	0.016	127	chain_K
139	0.016	134	chain_L
140	0.016	121	chain_M
141	0.016	118	chain_N
142	0.016	129	chain_O
143	0.016	135	chain_P
144	0.016	113	chain_Q
145	0.016	141	chain_R
146	0.016	139	chain_S
147	0.016	123	chain_T
148	0.016	149	chain_U
149	0.016	130	chain_V
150	0.016	117	chain_W
151	0.016	125	chain_X
152	0.016	130	chain_Y
153	0.016	108	chain_Z
154	0.016	121	chain_a
155	0.016	129	chain_b
156	0.016	140	chain_c
157	0.016	145	chain_d
158	0.016	129	chain_e
159	0.016	138	chain_f
160	0.016	123	chain_g
161	0.016	129	chain_h
162	0.016	129	chain_i
163	0.016	168	chain_j
164	0.016	134	chain_k
165	0.016	112	chain_l
166	0.016	120	chain_m
167	0.016	152	chain_n
168	0.016	133	chain_o
169	0.016	141	chain_p
170	0.016	123	chain_q
171	0.016	144	chain_r
172	0.016	136	chain_s
173	0.016	148	chain_t
174	0.016	120	chain_u
175	0.016	143	chain_v
176	0.016	150	chain_w
177	0.016	152	chain_x
178	0.016	137	chain_y
179	0.016	137	chain_z
180	0.0165	126	chain_1
181	0.0165	121	chain_2
182	0.0165	135	chain_3
183	0.0165	145	chain_4
184	0.0165	133	chain_5
185	0.0165	138	chain_6
186	0.0165	125	chain_7
187	0.0165	133	chain_8
188	0.0165	165	chain_A
189	0.0165	153	chain_B
190	0.0165	147	chain_C
191	0.0165	126	chain_D
192	0.0165	126	chain_E
193	0.0165	101	chain_F
194	0.0165	133	chain_G
195	0.0165	141	chain_H
196	0.0165	146	chain_I
197	0.0165	131	chain_J
198	0.0165	128	chain_K
199	0.0165	138	chain_L
200	0.0165	123	chain_M
201	0.0165	122	chain_N
202	0.0165	137	chain_O
203	0.0165	136	chain_P
204	0.0165	115	chain_Q
205	0.0165	143	chain_R
206	0.0165	141	chain_S
207	0.0165	125	chain_T
208	0.0165	152	chain_U
209	0.0165	136	chain_V
210	0.0165	119	chain_W
211	0.0165	129	chain_X
212	0.0165	137	chain_Y
213	0.0165	109	chain_Z
214	0.0165	129	chain_a
215	0.0165	136	chain_b
216	0.0165	142	chain_c
217	0.0165	146	chain_d
218	0.0165	131	chain_e
219	0.0165	139	chain_f
220	0.0165	128	chain_g
221	0.0165	132	chain_h
222	0.0165	130	chain_i
223	0.0165	171	chain_j
224	0.0165	136	chain_k
225	0.0165	114	chain_l
226	0.0165	125	chain_m
227	0.0165	155	chain_n
228	0.0165	140	chain_o
229	0.0165	145	chain_p
230	0.0165	126	chain_q
231	0.0165	147	chain_r
232	0.0165	138	chain_s
233	0.0165	151	chain_t
234	0.0165	125	chain_u
235	0.0165	148	chain_v
236	0.0165	152	chain_w
237	0.0165	156	chain_x
238	0.0165	138	chain_y
239	0.0165	143	chain_z
240	0.017	128	chain_1
241	0.017	124	chain_2
242	0.017	137	chain_3
243	0.017	148	chain_4
244	0.017	137	chain_5
245	0.017	140	chain_6
246	0.017	129	chain_7
247	0.017	135	chain_8
248	0.017	166	chain_A
249	0.017	157	chain_B
250	0.017	148	chain_C
251	0.017	130	chain_D
252	0.017	130	chain_E
253	0.017	105	chain_F
254	0.017	141	chain_G
255	0.017	149	chain_H
256	0.017	153	chain_I
257	0.017	132	chain_J
258	0.017	134	chain_K
259	0.017	143	chain_L
260	0.017	128	chain_M
261	0.017	126	chain_N
262	0.017	141	chain_O
263	0.017	139	chain_P
264	0.017	119	chain_Q
265	0.017	145	chain_R
266	0.017	144	chain_S
267	0.017	129	chain_T
268	0.017	156	chain_U
269	0.017	138	chain_V
270	0.017	122	chain_W
271	0.017	134	chain_X
272	0.017	140	chain_Y
273	0.017	111	chain_Z
274	0.017	133	chain_a
275	0.017	139	chain_b
276	0.017	143	chain_c
277	0.017	148	chain_d
278	0.017	135	chain_e
279	0.017	139	chain_f
280	0.017	134	chain_g
281	0.017	137	chain_h
282	0.017	134	chain_i
283	0.017	172	chain_j
284	0.017	143	chain_k
285	0.017	117	chain_l
286	0.017	131	chain_m
287	0.017	157	chain_n
288	0.017	144	chain_o
289	0.017	150	chain_p
290	0.017	127	chain_q
291	0.017	154	chain_r
292	0.017	140	chain_s
293	0.017	156	chain_t
294	0.017	131	chain_u
295	0.017	153	chain_v
296	0.017	154	chain_w
297	0.017	161	chain_x
298	0.017	138	chain_y
299	0.017	146	chain_z
300	0.0174	132	chain_1
301	0.0174	125	chain_2
302	0.0174	143	chain_3
303	0.0174	150	chain_4
304	0.0174	141	chain_5
305	0.0174	143	chain_6
306	0.0174	132	chain_7
307	0.0174	135	chain_8
308	0.0174	170	chain_A
309	0.0174	162	chain_B
310	0.0174	149	chain_C
311	0.0174	133	chain_D
312	0.0174	134	chain_E
313	0.0174	108	chain_F
314	0.0174	142	chain_G
315	0.0174	152	chain_H
316	0.0174	155	chain_I
317	0.0174	136	chain_J
318	0.0174	136	chain_K
319	0.0174	146	chain_L
320	0.0174	133	chain_M
321	0.0174	129	chain_N
322	0.0174	148	chain_O
323	0.0174	142	chain_P
324	0.0174	120	chain_Q
325	0.0174	146	chain_R
326	0.0174	144	chain_S
327	0.0174	129	chain_T
328	0.0174	162	chain_U
329	0.0174	139	chain_V
330	0.0174	127	chain_W
331	0.0174	139	chain_X
332	0.0174	141	chain_Y
333	0.0174	116	chain_Z
334	0.0174	139	chain_a
335	0.0174	145	chain_b
336	0.0174	146	chain_c
337	0.0174	149	chain_d
338	0.0174	139	chain_e
339	0.0174	144	chain_f
340	0.0174	139	chain_g
341	0.0174	140	chain_h
342	0.0174	137	chain_i
343	0.0174	175	chain_j
344	0.0174	144	chain_k
345	0.0174	122	chain_l
346	0.0174	135	chain_m
347	0.0174	164	chain_n
348	0.0174	146	chain_o
349	0.0174	154	chain_p
350	0.0174	131	chain_q
351	0.0174	156	chain_r
352	0.0174	141	chain_s
353	0.0174	157	chain_t
354	0.0174	136	chain_u
355	0.0174	156	chain_v
356	0.0174	158	chain_w
357	0.0174	162	chain_x
358	0.0174	143	chain_y
359	0.0174	148	chain_z
360	0.018	132	chain_1
361	0.018	129	chain_2
362	0.018	145	chain_3
363	0.018	154	chain_4
364	0.018	142	chain_5
365	0.018	145	chain_6
366	0.018	136	chain_7
367	0.018	136	chain_8
368	0.018	173	chain_A
369	0.018	166	chain_B
370	0.018	152	chain_C
371	0.018	136	chain_D
372	0.018	136	chain_E
373	0.018	112	chain_F
374	0.018	145	chain_G
375	0.018	156	chain_H
376	0.018	158	chain_I
377	0.018	139	chain_J
378	0.018	137	chain_K
379	0.018	147	chain_L
380	0.018	136	chain_M
381	0.018	137	chain_N
382	0.018	151	chain_O
383	0.018	146	chain_P
384	0.018	122	chain_Q
385	0.018	150	chain_R
386	0.018	148	chain_S
387	0.018	134	chain_T
388	0.018	164	chain_U
389	0.018	143	chain_V
390	0.018	128	chain_W
391	0.018	139	chain_X
392	0.018	148	chain_Y
393	0.018	116	chain_Z
394	0.018	143	chain_a
395	0.018	149	chain_b
396	0.018	150	chain_c
397	0.018	150	chain_d
398	0.018	145	chain_e
399	0.018	150	chain_f
400	0.018	142	chain_g
401	0.018	143	chain_h
402	0.018	139	chain_i
403	0.018	176	chain_j
404	0.018	145	chain_k
405	0.018	125	chain_l
406	0.018	138	chain_m
407	0.018	167	chain_n
408	0.018	148	chain_o
409	0.018	161	chain_p
410	0.018	136	chain_q
411	0.018	159	chain_r
412	0.018	145	chain_s
413	0.018	159	chain_t
414	0.018	137	chain_u
415	0.018	158	chain_v
416	0.018	160	chain_w
417	0.018	167	chain_x
418	0.018	144	chain_y
419	0.018	150	chain_z
420	0.0185	136	chain_1
421	0.0185	134	chain_2
422	0.0185	145	chain_3
423	0.0185	155	chain_4
424	0.0185	147	chain_5
425	0.0185	149	chain_6
426	0.0185	138	chain_7
427	0.0185	141	chain_8
428	0.0185	175	chain_A
429	0.0185	168	chain_B
430	0.0185	158	chain_C
431	0.0185	138	chain_D
432	0.0185	140	chain_E
433	0.0185	113	chain_F
434	0.0185	151	chain_G
435	0.0185	160	chain_H
436	0.0185	162	chain_I
437	0.0185	142	chain_J
438	0.0185	138	chain_K
439	0.0185	152	chain_L
440	0.0185	139	chain_M
441	0.0185	143	chain_N
442	0.0185	152	chain_O
443	0.0185	147	chain_P
444	0.0185	125	chain_Q
445	0.0185	153	chain_R
446	0.0185	150	chain_S
447	0.0185	136	chain_T
448	0.0185	167	chain_U
449	0.0185	147	chain_V
450	0.0185	130	chain_W
451	0.0185	142	chain_X
452	0.0185	152	chain_Y
453	0.0185	121	chain_Z
454	0.0185	145	chain_a
455	0.0185	154	chain_b
456	0.0185	152	chain_c
457	0.0185	151	chain_d
458	0.0185	145	chain_e
459	0.0185	151	chain_f
460	0.0185	147	chain_g
461	0.0185	143	chain_h
462	0.0185	140	chain_i
463	0.0185	178	chain_j
464	0.0185	149	chain_k
465	0.0185	126	chain_l
466	0.0185	142	chain_m
467	0.0185	170	chain_n
468	0.0185	149	chain_o
469	0.0185	163	chain_p
470	0.0185	140	chain_q
471	0.0185	162	chain_r
472	0.0185	147	chain_s
473	0.0185	161	chain_t
474	0.0185	137	chain_u
475	0.0185	161	chain_v
476	0.0185	163	chain_w
477	0.0185	172	chain_x
478	0.0185	146	chain_y
479	0.0185	151	chain_z
480	0.019	144	chain_1
481	0.019	137	chain_2
482	0.019	149	chain_3
483	0.019	156	chain_4
484	0.019	150	chain_5
485	0.019	151	chain_6
486	0.019	139	chain_7
487	0.019	143	chain_8
488	0.019	176	chain_A
489	0.019	172	chain_B
490	0.019	162	chain_C
491	0.019	143	chain_D
492	0.019	144	chain_E
493	0.019	114	chain_F
494	0.019	153	chain_G
495	0.019	164	chain_H
496	0.019	166	chain_I
497	0.019	147	chain_J
498	0.019	141	chain_K
499	0.019	155	chain_L
500	0.019	145	chain_M
501	0.019	143	chain_N
502	0.019	152	chain_O
503	0.019	149	chain_P
504	0.019	128	chain_Q
505	0.019	154	chain_R
506	0.019	152	chain_S
507	0.019	138	chain_T
508	0.019	170	chain_U
509	0.019	150	chain_V
510	0.019	132	chain_W
511	0.019	147	chain_X
512	0.019	156	chain_Y
513	0.019	126	chain_Z
514	0.019	149	chain_a
515	0.019	154	chain_b
516	0.019	155	chain_c
517	0.019	151	chain_d
518	0.019	147	chain_e
519	0.019	156	chain_f
520	0.019	151	chain_g
521	0.019	143	chain_h
522	0.019	145	chain_i
523	0.019	179	chain_j
524	0.019	152	chain_k
525	0.019	129	chain_l
526	0.019	144	chain_m
527	0.019	172	chain_n
528	0.019	151	chain_o
529	0.019	167	chain_p
530	0.019	149	chain_q
531	0.019	162	chain_r
532	0.019	150	chain_s
533	0.019	164	chain_t
534	0.019	141	chain_u
535	0.019	164	chain_v
536	0.019	169	chain_w
537	0.019	173	chain_x
538	0.019	147	chain_y
539	0.019	152	chain_z
540	0.0195	148	chain_1
541	0.0195	143	chain_2
542	0.0195	150	chain_3
543	0.0195	158	chain_4
544	0.0195	153	chain_5
545	0.0195	152	chain_6
546	0.0195	139	chain_7
547	0.0195	145	chain_8
548	0.0195	177	chain_A
549	0.0195	173	chain_B
550	0.0195	166	chain_C
551	0.0195	147	chain_D
552	0.0195	146	chain_E
553	0.0195	120	chain_F
554	0.0195	154	chain_G
555	0.0195	168	chain_H
556	0.0195	168	chain_I
557	0.0195	149	chain_J
558	0.0195	144	chain_K
559	0.0195	162	chain_L
560	0.0195	148	chain_M
561	0.0195	146	chain_N
562	0.0195	155	chain_O
563	0.0195	152	chain_P
564	0.0195	131	chain_Q
565	0.0195	155	chain_R
566	0.0195	154	chain_S
567	0.0195	144	chain_T
568	0.0195	171	chain_U
569	0.0195	158	chain_V
570	0.0195	137	chain_W
571	0.0195	148	chain_X
572	0.0195	166	chain_Y
573	0.0195	129	chain_Z
574	0.0195	154	chain_a
575	0.0195	157	chain_b
576	0.0195	156	chain_c
577	0.0195	152	chain_d
578	0.0195	150	chain_e
579	0.0195	158	chain_f
580	0.0195	156	chain_g
581	0.0195	145	chain_h
582	0.0195	148	chain_i
583	0.0195	182	chain_j
584	0.0195	154	chain_k
585	0.0195	132	chain_l
586	0.0195	147	chain_m
587	0.0195	174	chain_n
588	0.0195	154	chain_o
589	0.0195	168	chain_p
590	0.0195	153	chain_q
591	0.0195	165	chain_r
592	0.0195	156	chain_s
593	0.0195	165	chain_t
594	0.0195	144	chain_u
595	0.0195	166	chain_v
596	0.0195	172	chain_w
597	0.0195	176	chain_x
598	0.0195	148	chain_y
599	0.0195	157	chain_z
600	0.02	152	chain_1
601	0.02	150	chain_2
602	0.02	151	chain_3
603	0.02	161	chain_4
604	0.02	156	chain_5
605	0.02	153	chain_6
606	0.02	141	chain_7
607	0.02	146	chain_8
608	0.02	181	chain_A
609	0.02	175	chain_B
610	0.02	167	chain_C
611	0.02	150	chain_D
612	0.02	147	chain_E
613	0.02	122	chain_F
614	0.02	158	chain_G
615	0.02	169	chain_H
616	0.02	170	chain_I
617	0.02	153	chain_J
618	0.02	150	chain_K
619	0.02	165	chain_L
620	0.02	151	chain_M
621	0.02	149	chain_N
622	0.02	161	chain_O
623	0.02	155	chain_P
624	0.02	134	chain_Q
625	0.02	156	chain_R
626	0.02	156	chain_S
627	0.02	148	chain_T
628	0.02	171	chain_U
629	0.02	160	chain_V
630	0.02	140	chain_W
631	0.02	151	chain_X
632	0.02	169	chain_Y
633	0.02	132	chain_Z
634	0.02	155	chain_a
635	0.02	161	chain_b
636	0.02	158	chain_c
637	0.02	154	chain_d
638	0.02	153	chain_e
639	0.02	160	chain_f
640	0.02	161	chain_g
641	0.02	151	chain_h
642	0.02	153	chain_i
643	0.02	182	chain_j
644	0.02	155	chain_k
645	0.02	136	chain_l
646	0.02	149	chain_m
647	0.02	175	chain_n
648	0.02	159	chain_o
649	0.02	170	chain_p
650	0.02	161	chain_q
651	0.02	173	chain_r
652	0.02	159	chain_s
653	0.02	169	chain_t
654	0.02	146	chain_u
655	0.02	167	chain_v
656	0.02	174	chain_w
657	0.02	178	chain_x
658	0.02	150	chain_y
659	0.02	160	chain_z
660	0.0204	155	chain_1
661	0.0204	154	chain_2
662	0.0204	153	chain_3
663	0.0204	163	chain_4
664	0.0204	160	chain_5
665	0.0204	154	chain_6
666	0.0204	142	chain_7
667	0.0204	150	chain_8
668	0.0204	182	chain_A
669	0.0204	176	chain_B
670	0.0204	167	chain_C
671	0.0204	154	chain_D
672	0.0204	150	chain_E
673	0.0204	123	chain_F
674	0.0204	160	chain_G
675	0.0204	173	chain_H
676	0.0204	173	chain_I
677	0.0204	158	chain_J
678	0.0204	154	chain_K
679	0.0204	167	chain_L
680	0.0204	156	chain_M
681	0.0204	153	chain_N
682	0.0204	162	chain_O
683	0.0204	163	chain_P
684	0.0204	137	chain_Q
685	0.0204	159	chain_R
686	0.0204	159	chain_S
687	0.0204	151	chain_T
688	0.0204	176	chain_U
689	0.0204	166	chain_V
690	0.0204	144	chain_W
691	0.0204	152	chain_X
692	0.0204	171	chain_Y
693	0.0204	133	chain_Z
694	0.0204	158	chain_a
695	0.0204	167	chain_b
696	0.0204	162	chain_c
697	0.0204	157	chain_d
698	0.0204	158	chain_e
699	0.0204	166	chain_f
700	0.0204	164	chain_g
701	0.0204	153	chain_h
702	0.0204	155	chain_i
703	0.0204	186	chain_j
704	0.0204	158	chain_k
705	0.0204	140	chain_l
706	0.0204	149	chain_m
707	0.0204	177	chain_n
708	0.0204	162	chain_o
709	0.0204	172	chain_p
710	0.0204	166	chain_q
711	0.0204	177	chain_r
712	0.0204	159	chain_s
713	0.0204	171	chain_t
714	0.0204	148	chain_u
715	0.0204	175	chain_v
716	0.0204	177	chain_w
717	0.0204	183	chain_x
718	0.0204	154	chain_y
719	0.0204	163	chain_z
720	0.0209	159	chain_1
721	0.0209	158	chain_2
722	0.0209	159	chain_3
723	0.0209	165	chain_4
724	0.0209	165	chain_5
725	0.0209	155	chain_6
726	0.0209	143	chain_7
727	0.0209	153	chain_8
728	0.0209	185	chain_A
729	0.0209	177	chain_B
730	0.0209	168	chain_C
731	0.0209	158	chain_D
732	0.0209	152	chain_E
733	0.0209	126	chain_F
734	0.0209	164	chain_G
735	0.0209	176	chain_H
736	0.0209	176	chain_I
737	0.0209	162	chain_J
738	0.0209	156	chain_K
739	0.0209	170	chain_L
740	0.0209	160	chain_M
741	0.0209	154	chain_N
742	0.0209	165	chain_O
743	0.0209	166	chain_P
744	0.0209	138	chain_Q
745	0.0209	162	chain_R
746	0.0209	162	chain_S
747	0.0209	157	chain_T
748	0.0209	179	chain_U
749	0.0209	169	chain_V
750	0.0209	145	chain_W
751	0.0209	154	chain_X
752	0.0209	171	chain_Y
753	0.0209	135	chain_Z
754	0.0209	161	chain_a
755	0.0209	170	chain_b
756	0.0209	165	chain_c
757	0.0209	159	chain_d
758	0.0209	162	chain_e
759	0.0209	171	chain_f
760	0.0209	170	chain_g
761	0.0209	154	chain_h
762	0.0209	157	chain_i
763	0.0209	188	chain_j
764	0.0209	161	chain_k
765	0.0209	141	chain_l
766	0.0209	149	chain_m
767	0.0209	180	chain_n
768	0.0209	166	chain_o
769	0.0209	172	chain_p
770	0.0209	172	chain_q
771	0.0209	182	chain_r
772	0.0209	165	chain_s
773	0.0209	171	chain_t
774	0.0209	152	chain_u
775	0.0209	178	chain_v
776	0.0209	180	chain_w
777	0.0209	187	chain_x
778	0.0209	155	chain_y
779	0.0209	167	chain_z
780	0.0215	161	chain_1
781	0.0215	160	chain_2
782	0.0215	162	chain_3
783	0.0215	166	chain_4
784	0.0215	170	chain_5
785	0.0215	159	chain_6
786	0.0215	148	chain_7
787	0.0215	158	chain_8
788	0.0215	188	chain_A
789	0.0215	178	chain_B
790	0.0215	170	chain_C
791	0.0215	163	chain_D
792	0.0215	159	chain_E
793	0.0215	126	chain_F
794	0.0215	166	chain_G
795	0.0215	177	chain_H
796	0.0215	181	chain_I
797	0.0215	165	chain_J
798	0.0215	160	chain_K
799	0.0215	176	chain_L
800	0.0215	166	chain_M
801	0.0215	156	chain_N
802	0.0215	168	chain_O
803	0.0215	166	chain_P
804	0.0215	140	chain_Q
805	0.0215	165	chain_R
806	0.0215	163	chain_S
807	0.0215	163	chain_T
808	0.0215	179	chain_U
809	0.0215	174	chain_V
810	0.0215	147	chain_W
811	0.0215	157	chain_X
812	0.0215	176	chain_Y
813	0.0215	140	chain_Z
814	0.0215	163	chain_a
815	0.0215	173	chain_b
816	0.0215	166	chain_c
817	0.0215	160	chain_d
818	0.0215	166	chain_e
819	0.0215	175	chain_f
820	0.0215	173	chain_g
821	0.0215	158	chain_h
822	0.0215	157	chain_i
823	0.0215	191	chain_j
824	0.0215	166	chain_k
825	0.0215	146	chain_l
826	0.0215	154	chain_m
827	0.0215	182	chain_n
828	0.0215	170	chain_o
829	0.0215	175	chain_p
830	0.0215	173	chain_q
831	0.0215	183	chain_r
832	0.0215	166	chain_s
833	0.0215	171	chain_t
834	0.0215	152	chain_u
835	0.0215	183	chain_v
836	0.0215	181	chain_w
837	0.0215	191	chain_x
838	0.0215	158	chain_y
839	0.0215	171	chain_z
840	0.022	163	chain_1
841	0.022	164	chain_2
842	0.022	164	chain_3
843	0.022	168	chain_4
844	0.022	173	chain_5
845	0.022	160	chain_6
846	0.022	151	chain_7
847	0.022	162	chain_8
848	0.022	191	chain_A
849	0.022	180	chain_B
850	0.022	170	chain_C
851	0.022	165	chain_D
852	0.022	162	chain_E
853	0.022	130	chain_F
854	0.022	168	chain_G
855	0.022	178	chain_H
856	0.022	185	chain_I
857	0.022	171	chain_J
858	0.022	163	chain_K
859	0.022	179	chain_L
860	0.022	167	chain_M
861	0.022	161	chain_N
862	0.022	170	chain_O
863	0.022	168	chain_P
864	0.022	145	chain_Q
865	0.022	166	chain_R
866	0.022	164	chain_S
867	0.022	167	chain_T
868	0.022	183	chain_U
869	0.022	175	chain_V
870	0.022	149	chain_W
871	0.022	157	chain_X
872	0.022	178	chain_Y
873	0.022	141	chain_Z
874	0.022	167	chain_a
875	0.022	177	chain_b
876	0.022	169	chain_c
877	0.022	162	chain_d
878	0.022	168	chain_e
879	0.022	179	chain_f
880	0.022	177	chain_g
881	0.022	164	chain_h
882	0.022	160	chain_i
883	0.022	192	chain_j
884	0.022	173	chain_k
885	0.022	150	chain_l
886	0.022	156	chain_m
887	0.022	186	chain_n
888	0.022	173	chain_o
889	0.022	177	chain_p
890	0.022	181	chain_q
891	0.022	185	chain_r
892	0.022	167	chain_s
893	0.022	174	chain_t
894	0.022	157	chain_u
895	0.022	186	chain_v
896	0.022	181	chain_w
897	0.022	192	chain_x
898	0.022	160	chain_y
899	0.022	171	chain_z
900	0.0225	164	chain_1
901	0.0225	165	chain_2
902	0.0225	169	chain_3
903	0.0225	170	chain_4
904	0.0225	175	chain_5
905	0.0225	162	chain_6
906	0.0225	155	chain_7
907	0.0225	163	chain_8
908	0.0225	194	chain_A
909	0.0225	182	chain_B
910	0.0225	173	chain_C
911	0.0225	167	chain_D
912	0.0225	166	chain_E
913	0.0225	134	chain_F
914	0.0225	170	chain_G
915	0.0225	184	chain_H
916	0.0225	190	chain_I
917	0.0225	178	chain_J
918	0.0225	163	chain_K
919	0.0225	179	chain_L
920	0.0225	171	chain_M
921	0.0225	163	chain_N
922	0.0225	174	chain_O
923	0.0225	173	chain_P
924	0.0225	151	chain_Q
925	0.0225	170	chain_R
926	0.0225	167	chain_S
927	0.0225	170	chain_T
928	0.0225	186	chain_U
929	0.0225	180	chain_V
930	0.0225	156	chain_W
931	0.0225	161	chain_X
932	0.0225	182	chain_Y
933	0.0225	146	chain_Z
934	0.0225	170	chain_a
935	0.0225	180	chain_b
936	0.0225	171	chain_c
937	0.0225	162	chain_d
938	0.0225	169	chain_e
939	0.0225	182	chain_f
940	0.0225	183	chain_g
941	0.0225	166	chain_h
942	0.0225	163	chain_i
943	0.0225	192	chain_j
944	0.0225	174	chain_k
945	0.0225	155	chain_l
946	0.0225	163	chain_m
947	0.0225	192	chain_n
948	0.0225	179	chain_o
949	0.0225	180	chain_p
950	0.0225	185	chain_q
951	0.0225	187	chain_r
952	0.0225	172	chain_s
953	0.0225	174	chain_t
954	0.0225	158	chain_u
955	0.0225	188	chain_v
956	0.0225	185	chain_w
957	0.0225	197	chain_x
958	0.0225	160	chain_y
959	0.0225	172	chain_z
960	0.023	165	chain_1
961	0.023	166	chain_2
962	0.023	170	chain_3
963	0.023	175	chain_4
964	0.023	177	chain_5
965	0.023	166	chain_6
966	0.023	160	chain_7
967	0.023	164	chain_8
968	0.023	195	chain_A
969	0.023	184	chain_B
970	0.023	177	chain_C
971	0.023	170	chain_D
972	0.023	168	chain_E
973	0.023	141	chain_F
974	0.023	173	chain_G
975	0.023	186	chain_H
976	0.023	191	chain_I
977	0.023	180	chain_J
978	0.023	166	chain_K
979	0.023	182	chain_L
980	0.023	176	chain_M
981	0.023	163	chain_N
982	0.023	180	chain_O
983	0.023	175	chain_P
984	0.023	153	chain_Q
985	0.023	171	chain_R
986	0.023	170	chain_S
987	0.023	172	chain_T
988	0.023	189	chain_U
989	0.023	186	chain_V
990	0.023	159	chain_W
991	0.023	167	chain_X
992	0.023	184	chain_Y
993	0.023	147	chain_Z
994	0.023	173	chain_a
995	0.023	181	chain_b
996	0.023	177	chain_c
997	0.023	165	chain_d
998	0.023	169	chain_e
999	0.023	184	chain_f
1000	0.023	188	chain_g
1001	0.023	168	chain_h
1002	0.023	165	chain_i
1003	0.023	197	chain_j
1004	0.023	176	chain_k
1005	0.023	159	chain_l
1006	0.023	168	chain_m
1007	0.023	193	chain_n
1008	0.023	181	chain_o
1009	0.023	183	chain_p
1010	0.023	188	chain_q
1011	0.023	190	chain_r
1012	0.023	177	chain_s
1013	0.023	175	chain_t
1014	0.023	165	chain_u
1015	0.023	188	chain_v
1016	0.023	190	chain_w
1017	0.023	200	chain_x
1018	0.023	163	chain_y
1019	0.023	177	chain_z
1020	0.0235	169	chain_1
1021	0.0235	171	chain_2
1022	0.0235	172	chain_3
1023	0.0235	176	chain_4
1024	0.0235	179	chain_5
1025	0.0235	168	chain_6
1026	0.0235	166	chain_7
1027	0.0235	165	chain_8
1028	0.0235	195	chain_A
1029	0.0235	187	chain_B
1030	0.0235	178	chain_C
1031	0.0235	172	chain_D
1032	0.0235	168	chain_E
1033	0.0235	146	chain_F
1034	0.0235	178	chain_G
1035	0.0235	191	chain_H
1036	0.0235	193	chain_I
1037	0.0235	183	chain_J
1038	0.0235	170	chain_K
1039	0.0235	184	chain_L
1040	0.0235	176	chain_M
1041	0.0235	165	chain_N
1042	0.0235	180	chain_O
1043	0.0235	178	chain_P
1044	0.0235	154	chain_Q
1045	0.0235	172	chain_R
1046	0.0235	171	chain_S
1047	0.0235	176	chain_T
1048	0.0235	191	chain_U
1049	0.0235	190	chain_V
1050	0.0235	165	chain_W
1051	0.0235	169	chain_X
1052	0.0235	187	chain_Y
1053	0.0235	150	chain_Z
1054	0.0235	177	chain_a
1055	0.0235	182	chain_b
1056	0.0235	183	chain_c
1057	0.0235	167	chain_d
1058	0.0235	172	chain_e
1059	0.0235	186	chain_f
1060	0.0235	191	chain_g
1061	0.0235	172	chain_h
1062	0.0235	167	chain_i
1063	0.0235	197	chain_j
1064	0.0235	179	chain_k
1065	0.0235	165	chain_l
1066	0.0235	171	chain_m
1067	0.0235	197	chain_n
1068	0.0235	184	chain_o
1069	0.0235	187	chain_p
1070	0.0235	191	chain_q
1071	0.0235	190	chain_r
1072	0.0235	179	chain_s
1073	0.0235	177	chain_t
1074	0.0235	168	chain_u
1075	0.0235	190	chain_v
1076	0.0235	192	chain_w
1077	0.0235	202	chain_x
1078	0.0235	166	chain_y
1079	0.0235	182	chain_z
1080	0.024	169	chain_1
1081	0.024	171	chain_2
1082	0.024	178	chain_3
1083	0.024	177	chain_4
1084	0.024	181	chain_5
1085	0.024	171	chain_6
1086	0.024	168	chain_7
1087	0.024	169	chain_8
1088	0.024	195	chain_A
1089	0.024	190	chain_B
1090	0.024	181	chain_C
1091	0.024	172	chain_D
1092	0.024	170	chain_E
1093	0.024	149	chain_F
1094	0.024	180	chain_G
1095	0.024	193	chain_H
1096	0.024	193	chain_I
1097	0.024	186	chain_J
1098	0.024	176	chain_K
1099	0.024	188	chain_L
1100	0.024	179	chain_M
1101	0.024	167	chain_N
1102	0.024	185	chain_O
1103	0.024	179	chain_P
1104	0.024	157	chain_Q
1105	0.024	179	chain_R
1106	0.024	173	chain_S
1107	0.024	178	chain_T
1108	0.024	193	chain_U
1109	0.024	194	chain_V
1110	0.024	167	chain_W
1111	0.024	173	chain_X
1112	0.024	190	chain_Y
1113	0.024	157	chain_Z
1114	0.024	180	chain_a
1115	0.024	187	chain_b
1116	0.024	186	chain_c
1117	0.024	167	chain_d
1118	0.024	174	chain_e
1119	0.024	189	chain_f
1120	0.024	192	chain_g
1121	0.024	173	chain_h
1122	0.024	169	chain_i
1123	0.024	201	chain_j
1124	0.024	183	chain_k
1125	0.024	166	chain_l
1126	0.024	174	chain_m
1127	0.024	198	chain_n
1128	0.024	188	chain_o
1129	0.024	191	chain_p
1130	0.024	195	chain_q
1131	0.024	195	chain_r
1132	0.024	180	chain_s
1133	0.024	179	chain_t
1134	0.024	168	chain_u
1135	0.024	193	chain_v
1136	0.024	193	chain_w
1137	0.024	203	chain_x
1138	0.024	170	chain_y
1139	0.024	185	chain_z
1140	0.0245	172	chain_1
1141	0.0245	178	chain_2
1142	0.0245	182	chain_3
1143	0.0245	182	chain_4
1144	0.0245	183	chain_5
1145	0.0245	173	chain_6
1146	0.0245	171	chain_7
1147	0.0245	172	chain_8
1148	0.0245	197	chain_A
1149	0.0245	191	chain_B
1150	0.0245	182	chain_C
1151	0.0245	176	chain_D
1152	0.0245	171	chain_E
1153	0.0245	151	chain_F
1154	0.0245	183	chain_G
1155	0.0245	198	chain_H
1156	0.0245	194	chain_I
1157	0.0245	187	chain_J
1158	0.0245	178	chain_K
1159	0.0245	190	chain_L
1160	0.0245	180	chain_M
1161	0.0245	169	chain_N
1162	0.0245	190	chain_O
1163	0.0245	181	chain_P
1164	0.0245	158	chain_Q
1165	0.0245	180	chain_R
1166	0.0245	175	chain_S
1167	0.0245	184	chain_T
1168	0.0245	194	chain_U
1169	0.0245	197	chain_V
1170	0.0245	167	chain_W
1171	0.0245	179	chain_X
1172	0.0245	192	chain_Y
1173	0.0245	160	chain_Z
1174	0.0245	181	chain_a
1175	0.0245	190	chain_b
1176	0.0245	188	chain_c
1177	0.0245	170	chain_d
1178	0.0245	175	chain_e
1179	0.0245	190	chain_f
1180	0.0245	195	chain_g
1181	0.0245	176	chain_h
1182	0.0245	169	chain_i
1183	0.0245	205	chain_j
1184	0.0245	185	chain_k
1185	0.0245	169	chain_l
1186	0.0245	179	chain_m
1187	0.0245	198	chain_n
1188	0.0245	190	chain_o
1189	0.0245	193	chain_p
1190	0.0245	201	chain_q
1191	0.0245	195	chain_r
1192	0.0245	182	chain_s
1193	0.0245	182	chain_t
1194	0.0245	170	chain_u
1195	0.0245	197	chain_v
1196	0.0245	197	chain_w
1197	0.0245	207	chain_x
1198	0.0245	173	chain_y
1199	0.0245	186	chain_z
1200	0.025	175	chain_1
1201	0.025	178	chain_2
1202	0.025	184	chain_3
1203	0.025	183	chain_4
1204	0.025	187	chain_5
1205	0.025	178	chain_6
1206	0.025	174	chain_7
1207	0.025	173	chain_8
1208	0.025	200	chain_A
1209	0.025	191	chain_B
1210	0.025	184	chain_C
1211	0.025	179	chain_D
1212	0.025	176	chain_E
1213	0.025	155	chain_F
1214	0.025	184	chain_G
1215	0.025	202	chain_H
1216	0.025	196	chain_I
1217	0.025	190	chain_J
1218	0.025	181	chain_K
1219	0.025	193	chain_L
1220	0.025	181	chain_M
1221	0.025	172	chain_N
1222	0.025	195	chain_O
1223	0.025	182	chain_P
1224	0.025	162	chain_Q
1225	0.025	182	chain_R
1226	0.025	176	chain_S
1227	0.025	187	chain_T
1228	0.025	196	chain_U
1229	0.025	198	chain_V
1230	0.025	169	chain_W
1231	0.025	183	chain_X
1232	0.025	194	chain_Y
1233	0.025	161	chain_Z
1234	0.025	181	chain_a
1235	0.025	197	chain_b
1236	0.025	191	chain_c
1237	0.025	174	chain_d
1238	0.025	177	chain_e
1239	0.025	194	chain_f
1240	0.025	197	chain_g
1241	0.025	181	chain_h
1242	0.025	172	chain_i
1243	0.025	207	chain_j
1244	0.025	186	chain_k
1245	0.025	174	chain_l
1246	0.025	182	chain_m
1247	0.025	202	chain_n
1248	0.025	195	chain_o
1249	0.025	196	chain_p
1250	0.025	204	chain_q
1251	0.025	199	chain_r
1252	0.025	185	chain_s
1253	0.025	183	chain_t
1254	0.025	174	chain_u
1255	0.025	197	chain_v
1256	0.025	200	chain_w
1257	0.025	211	chain_x
1258	0.025	176	chain_y
1259	0.025	188	chain_z
1260	0.0255	178	chain_1
1261	0.0255	182	chain_2
1262	0.0255	187	chain_3
1263	0.0255	185	chain_4
1264	0.0255	190	chain_5
1265	0.0255	180	chain_6
1266	0.0255	176	chain_7
1267	0.0255	173	chain_8
1268	0.0255	202	chain_A
1269	0.0255	194	chain_B
1270	0.0255	187	chain_C
1271	0.0255	181	chain_D
1272	0.0255	179	chain_E
1273	0.0255	158	chain_F
1274	0.0255	186	chain_G
1275	0.0255	204	chain_H
1276	0.0255	199	chain_I
1277	0.0255	192	chain_J
1278	0.0255	185	chain_K
1279	0.0255	196	chain_L
1280	0.0255	181	chain_M
1281	0.0255	176	chain_N
1282	0.0255	196	chain_O
1283	0.0255	189	chain_P
1284	0.0255	163	chain_Q
1285	0.0255	185	chain_R
1286	0.0255	176	chain_S
1287	0.0255	190	chain_T
1288	0.0255	199	chain_U
1289	0.0255	200	chain_V
1290	0.0255	173	chain_W
1291	0.0255	184	chain_X
1292	0.0255	195	chain_Y
1293	0.0255	166	chain_Z
1294	0.0255	182	chain_a
1295	0.0255	198	chain_b
1296	0.0255	191	chain_c
1297	0.0255	175	chain_d
1298	0.0255	179	chain_e
1299	0.0255	196	chain_f
1300	0.0255	200	chain_g
1301	0.0255	184	chain_h
1302	0.0255	174	chain_i
1303	0.0255	210	chain_j
1304	0.0255	188	chain_k
1305	0.0255	176	chain_l
1306	0.0255	184	chain_m
1307	0.0255	204	chain_n
1308	0.0255	197	chain_o
1309	0.0255	199	chain_p
1310	0.0255	204	chain_q
1311	0.0255	201	chain_r
1312	0.0255	188	chain_s
1313	0.0255	184	chain_t
1314	0.0255	175	chain_u
1315	0.0255	199	chain_v
1316	0.0255	203	chain_w
1317	0.0255	212	chain_x
1318	0.0255	180	chain_y
1319	0.0255	193	chain_z
1320	0.026	179	chain_1
1321	0.026	183	chain_2
1322	0.026	190	chain_3
1323	0.026	189	chain_4
1324	0.026	191	chain_5
1325	0.026	182	chain_6
1326	0.026	179	chain_7
1327	0.026	176	chain_8
1328	0.026	205	chain_A
1329	0.026	196	chain_B
1330	0.026	189	chain_C
1331	0.026	182	chain_D
1332	0.026	181	chain_E
1333	0.026	158	chain_F
1334	0.026	191	chain_G
1335	0.026	205	chain_H
1336	0.026	201	chain_I
1337	0.026	197	chain_J
1338	0.026	185	chain_K
1339	0.026	197	chain_L
1340	0.026	183	chain_M
1341	0.026	177	chain_N
1342	0.026	198	chain_O
1343	0.026	191	chain_P
1344	0.026	164	chain_Q
1345	0.026	187	chain_R
1346	0.026	178	chain_S
1347	0.026	194	chain_T
1348	0.026	204	chain_U
1349	0.026	204	chain_V
1350	0.026	178	chain_W
1351	0.026	189	chain_X
1352	0.026	197	chain_Y
1353	0.026	168	chain_Z
1354	0.026	186	chain_a
1355	0.026	200	chain_b
1356	0.026	194	chain_c
1357	0.026	179	chain_d
1358	0.026	182	chain_e
1359	0.026	199	chain_f
1360	0.026	200	chain_g
1361	0.026	184	chain_h
1362	0.026	177	chain_i
1363	0.026	210	chain_j
1364	0.026	195	chain_k
1365	0.026	180	chain_l
1366	0.026	185	chain_m
1367	0.026	207	chain_n
1368	0.026	198	chain_o
1369	0.026	202	chain_p
1370	0.026	210	chain_q
1371	0.026	203	chain_r
1372	0.026	190	chain_s
1373	0.026	186	chain_t
1374	0.026	176	chain_u
1375	0.026	202	chain_v
1376	0.026	207	chain_w
1377	0.026	216	chain_x
1378	0.026	182	chain_y
1379	0.026	198	chain_z
1380	0.0265	182	chain_1
1381	0.0265	187	chain_2
1382	0.0265	192	chain_3
1383	0.0265	191	chain_4
1384	0.0265	194	chain_5
1385	0.0265	185	chain_6
1386	0.0265	180	chain_7
1387	0.0265	178	chain_8
1388	0.0265	206	chain_A
1389	0.0265	199	chain_B
1390	0.0265	191	chain_C
1391	0.0265	186	chain_D
1392	0.0265	182	chain_E
1393	0.0265	160	chain_F
1394	0.0265	193	chain_G
1395	0.0265	207	chain_H
1396	0.0265	203	chain_I
1397	0.0265	199	chain_J
1398	0.0265	190	chain_K
1399	0.0265	200	chain_L
1400	0.0265	187	chain_M
1401	0.0265	179	chain_N
1402	0.0265	199	chain_O
1403	0.0265	193	chain_P
1404	0.0265	168	chain_Q
1405	0.0265	188	chain_R
1406	0.0265	183	chain_S
1407	0.0265	194	chain_T
1408	0.0265	205	chain_U
1409	0.0265	205	chain_V
1410	0.0265	183	chain_W
1411	0.0265	194	chain_X
1412	0.0265	199	chain_Y
1413	0.0265	171	chain_Z
1414	0.0265	188	chain_a
1415	0.0265	205	chain_b
1416	0.0265	197	chain_c
1417	0.0265	183	chain_d
1418	0.0265	184	chain_e
1419	0.0265	204	chain_f
1420	0.0265	204	chain_g
1421	0.0265	187	chain_h
1422	0.0265	178	chain_i
1423	0.0265	211	chain_j
1424	0.0265	197	chain_k
1425	0.0265	183	chain_l
1426	0.0265	185	chain_m
1427	0.0265	207	chain_n
1428	0.0265	200	chain_o
1429	0.0265	205	chain_p
1430	0.0265	212	chain_q
1431	0.0265	204	chain_r
1432	0.0265	192	chain_s
1433	0.0265	188	chain_t
1434	0.0265	178	chain_u
1435	0.0265	205	chain_v
1436	0.0265	209	chain_w
1437	0.0265	216	chain_x
1438	0.0265	184	chain_y
1439	0.0265	200	chain_z
1440	0.027	186	chain_1
1441	0.027	189	chain_2
1442	0.027	195	chain_3
1443	0.027	193	chain_4
1444	0.027	196	chain_5
1445	0.027	187	chain_6
1446	0.027	183	chain_7
1447	0.027	179	chain_8
1448	0.027	209	chain_A
1449	0.027	203	chain_B
1450	0.027	196	chain_C
1451	0.027	187	chain_D
1452	0.027	185	chain_E
1453	0.027	163	chain_F
1454	0.027	196	chain_G
1455	0.027	207	chain_H
1456	0.027	205	chain_I
1457	0.027	201	chain_J
1458	0.027	193	chain_K
1459	0.027	202	chain_L
1460	0.027	187	chain_M
1461	0.027	180	chain_N
1462	0.027	201	chain_O
1463	0.027	194	chain_P
1464	0.027	170	chain_Q
1465	0.027	189	chain_R
1466	0.027	186	chain_S
1467	0.027	196	chain_T
1468	0.027	206	chain_U
1469	0.027	209	chain_V
1470	0.027	185	chain_W
1471	0.027	195	chain_X
1472	0.027	199	chain_Y
1473	0.027	173	chain_Z
1474	0.027	190	chain_a
1475	0.027	211	chain_b
1476	0.027	198	chain_c
1477	0.027	184	chain_d
1478	0.027	184	chain_e
1479	0.027	205	chain_f
1480	0.027	208	chain_g
1481	0.027	193	chain_h
1482	0.027	180	chain_i
1483	0.027	214	chain_j
1484	0.027	198	chain_k
1485	0.027	186	chain_l
1486	0.027	189	chain_m
1487	0.027	209	chain_n
1488	0.027	202	chain_o
1489	0.027	205	chain_p
1490	0.027	215	chain_q
1491	0.027	206	chain_r
1492	0.027	193	chain_s
1493	0.027	189	chain_t
1494	0.027	180	chain_u
1495	0.027	206	chain_v
1496	0.027	211	chain_w
1497	0.027	217	chain_x
1498	0.027	189	chain_y
1499	0.027	201	chain_z
1500	0.0275	190	chain_1
1501	0.0275	192	chain_2
1502	0.0275	199	chain_3
1503	0.0275	194	chain_4
1504	0.0275	198	chain_5
1505	0.0275	191	chain_6
1506	0.0275	186	chain_7
1507	0.0275	182	chain_8
1508	0.0275	213	chain_A
1509	0.0275	208	chain_B
1510	0.0275	198	chain_C
1511	0.0275	191	chain_D
1512	0.0275	190	chain_E
1513	0.0275	166	chain_F
1514	0.0275	201	chain_G
1515	0.0275	208	chain_H
1516	0.0275	207	chain_I
1517	0.0275	204	chain_J
1518	0.0275	195	chain_K
1519	0.0275	203	chain_L
1520	0.0275	191	chain_M
1521	0.0275	181	chain_N
1522	0.0275	202	chain_O
1523	0.0275	194	chain_P
1524	0.0275	172	chain_Q
1525	0.0275	191	chain_R
1526	0.0275	189	chain_S
1527	0.0275	199	chain_T
1528	0.0275	208	chain_U
1529	0.0275	212	chain_V
1530	0.0275	189	chain_W
1531	0.0275	198	chain_X
1532	0.0275	200	chain_Y
1533	0.0275	175	chain_Z
1534	0.0275	193	chain_a
1535	0.0275	213	chain_b
1536	0.0275	202	chain_c
1537	0.0275	186	chain_d
1538	0.0275	192	chain_e
1539	0.0275	207	chain_f
1540	0.0275	212	chain_g
1541	0.0275	197	chain_h
1542	0.0275	185	chain_i
1543	0.0275	215	chain_j
1544	0.0275	202	chain_k
1545	0.0275	188	chain_l
1546	0.0275	191	chain_m
1547	0.0275	211	chain_n
1548	0.0275	204	chain_o
1549	0.0275	206	chain_p
1550	0.0275	217	chain_q
1551	0.0275	207	chain_r
1552	0.0275	196	chain_s
1553	0.0275	194	chain_t
1554	0.0275	181	chain_u
1555	0.0275	209	chain_v
1556	0.0275	212	chain_w
1557	0.0275	218	chain_x
1558	0.0275	191	chain_y
1559	0.0275	205	chain_z
1560	0.028	193	chain_1
1561	0.028	192	chain_2
1562	0.028	204	chain_3
1563	0.028	198	chain_4
1564	0.028	202	chain_5
1565	0.028	194	chain_6
1566	0.028	187	chain_7
1567	0.028	185	chain_8
1568	0.028	215	chain_A
1569	0.028	209	chain_B
1570	0.028	199	chain_C
1571	0.028	194	chain_D
1572	0.028	194	chain_E
1573	0.028	172	chain_F
1574	0.028	202	chain_G
1575	0.028	211	chain_H
1576	0.028	208	chain_I
1577	0.028	208	chain_J
1578	0.028	198	chain_K
1579	0.028	208	chain_L
1580	0.028	191	chain_M
1581	0.028	182	chain_N
1582	0.028	203	chain_O
1583	0.028	195	chain_P
1584	0.028	174	chain_Q
1585	0.028	191	chain_R
1586	0.028	194	chain_S
1587	0.028	201	chain_T
1588	0.028	210	chain_U
1589	0.028	213	chain_V
1590	0.028	189	chain_W
1591	0.028	200	chain_X
1592	0.028	200	chain_Y
1593	0.028	179	chain_Z
1594	0.028	199	chain_a
1595	0.028	214	chain_b
1596	0.028	206	chain_c
1597	0.028	187	chain_d
1598	0.028	194	chain_e
1599	0.028	210	chain_f
1600	0.028	212	chain_g
1601	0.028	198	chain_h
1602	0.028	187	chain_i
1603	0.028	215	chain_j
1604	0.028	205	chain_k
1605	0.028	193	chain_l
1606	0.028	192	chain_m
1607	0.028	214	chain_n
1608	0.028	204	chain_o
1609	0.028	207	chain_p
1610	0.028	220	chain_q
1611	0.028	207	chain_r
1612	0.028	198	chain_s
1613	0.028	196	chain_t
1614	0.028	183	chain_u
1615	0.028	210	chain_v
1616	0.028	214	chain_w
1617	0.028	219	chain_x
1618	0.028	192	chain_y
1619	0.028	207	chain_z
1620	0.0284	197	chain_1
1621	0.0284	193	chain_2
1622	0.0284	209	chain_3
1623	0.0284	200	chain_4
1624	0.0284	204	chain_5
1625	0.0284	198	chain_6
1626	0.0284	191	chain_7
1627	0.0284	186	chain_8
1628	0.0284	218	chain_A
1629	0.0284	210	chain_B
1630	0.0284	199	chain_C
1631	0.0284	197	chain_D
1632	0.0284	196	chain_E
1633	0.0284	173	chain_F
1634	0.0284	203	chain_G
1635	0.0284	214	chain_H
1636	0.0284	210	chain_I
1637	0.0284	211	chain_J
1638	0.0284	200	chain_K
1639	0.0284	211	chain_L
1640	0.0284	193	chain_M
1641	0.0284	188	chain_N
1642	0.0284	208	chain_O
1643	0.0284	199	chain_P
1644	0.0284	177	chain_Q
1645	0.0284	195	chain_R
1646	0.0284	196	chain_S
1647	0.0284	202	chain_T
1648	0.0284	211	chain_U
1649	0.0284	215	chain_V
1650	0.0284	192	chain_W
1651	0.0284	205	chain_X
1652	0.0284	202	chain_Y
1653	0.0284	180	chain_Z
1654	0.0284	202	chain_a
1655	0.0284	216	chain_b
1656	0.0284	206	chain_c
1657	0.0284	190	chain_d
1658	0.0284	198	chain_e
1659	0.0284	212	chain_f
1660	0.0284	214	chain_g
1661	0.0284	203	chain_h
1662	0.0284	188	chain_i
1663	0.0284	216	chain_j
1664	0.0284	208	chain_k
1665	0.0284	197	chain_l
1666	0.0284	193	chain_m
1667	0.0284	214	chain_n
1668	0.0284	205	chain_o
1669	0.0284	211	chain_p
1670	0.0284	223	chain_q
1671	0.0284	207	chain_r
1672	0.0284	199	chain_s
1673	0.0284	200	chain_t
1674	0.0284	183	chain_u
1675	0.0284	212	chain_v
1676	0.0284	215	chain_w
1677	0.0284	220	chain_x
1678	0.0284	195	chain_y
1679	0.0284	207	chain_z
1680	0.0289	200	chain_1
1681	0.0289	197	chain_2
1682	0.0289	215	chain_3
1683	0.0289	203	chain_4
1684	0.0289	206	chain_5
1685	0.0289	198	chain_6
1686	0.0289	196	chain_7
1687	0.0289	187	chain_8
1688	0.0289	218	chain_A
1689	0.0289	214	chain_B
1690	0.0289	199	chain_C
1691	0.0289	198	chain_D
1692	0.0289	199	chain_E
1693	0.0289	177	chain_F
1694	0.0289	204	chain_G
1695	0.0289	215	chain_H
1696	0.0289	212	chain_I
1697	0.0289	212	chain_J
1698	0.0289	203	chain_K
1699	0.0289	215	chain_L
1700	0.0289	194	chain_M
1701	0.0289	190	chain_N
1702	0.0289	208	chain_O
1703	0.0289	200	chain_P
1704	0.0289	184	chain_Q
1705	0.0289	197	chain_R
1706	0.0289	202	chain_S
1707	0.0289	204	chain_T
1708	0.0289	214	chain_U
1709	0.0289	216	chain_V
1710	0.0289	193	chain_W
1711	0.0289	208	chain_X
1712	0.0289	204	chain_Y
1713	0.0289	186	chain_Z
1714	0.0289	202	chain_a
1715	0.0289	217	chain_b
1716	0.0289	210	chain_c
1717	0.0289	194	chain_d
1718	0.0289	200	chain_e
1719	0.0289	213	chain_f
1720	0.0289	214	chain_g
1721	0.0289	207	chain_h
1722	0.0289	192	chain_i
1723	0.0289	217	chain_j
1724	0.0289	208	chain_k
1725	0.0289	198	chain_l
1726	0.0289	195	chain_m
1727	0.0289	216	chain_n
1728	0.0289	206	chain_o
1729	0.0289	212	chain_p
1730	0.0289	224	chain_q
1731	0.0289	209	chain_r
1732	0.0289	200	chain_s
1733	0.0289	201	chain_t
1734	0.0289	187	chain_u
1735	0.0289	215	chain_v
1736	0.0289	218	chain_w
1737	0.0289	221	chain_x
1738	0.0289	197	chain_y
1739	0.0289	210	chain_z
1740	0.0295	201	chain_1
1741	0.0295	199	chain_2
1742	0.0295	220	chain_3
1743	0.0295	206	chain_4
1744	0.0295	207	chain_5
1745	0.0295	201	chain_6
1746	0.0295	198	chain_7
1747	0.0295	192	chain_8
1748	0.0295	219	chain_A
1749	0.0295	218	chain_B
1750	0.0295	199	chain_C
1751	0.0295	201	chain_D
1752	0.0295	201	chain_E
1753	0.0295	179	chain_F
1754	0.0295	206	chain_G
1755	0.0295	216	chain_H
1756	0.0295	213	chain_I
1757	0.0295	215	chain_J
1758	0.0295	203	chain_K
1759	0.0295	218	chain_L
1760	0.0295	197	chain_M
1761	0.0295	194	chain_N
1762	0.0295	209	chain_O
1763	0.0295	200	chain_P
1764	0.0295	187	chain_Q
1765	0.0295	200	chain_R
1766	0.0295	204	chain_S
1767	0.0295	207	chain_T
1768	0.0295	216	chain_U
1769	0.0295	221	chain_V
1770	0.0295	196	chain_W
1771	0.0295	208	chain_X
1772	0.0295	205	chain_Y
1773	0.0295	188	chain_Z
1774	0.0295	204	chain_a
1775	0.0295	222	chain_b
1776	0.0295	213	chain_c
1777	0.0295	194	chain_d
1778	0.0295	202	chain_e
1779	0.0295	215	chain_f
1780	0.0295	216	chain_g
1781	0.0295	207	chain_h
1782	0.0295	194	chain_i
1783	0.0295	218	chain_j
1784	0.0295	209	chain_k
1785	0.0295	201	chain_l
1786	0.0295	199	chain_m
1787	0.0295	217	chain_n
1788	0.0295	206	chain_o
1789	0.0295	214	chain_p
1790	0.0295	225	chain_q
1791	0.0295	211	chain_r
1792	0.0295	201	chain_s
1793	0.0295	202	chain_t
1794	0.0295	188	chain_u
1795	0.0295	216	chain_v
1796	0.0295	220	chain_w
1797	0.0295	223	chain_x
1798	0.0295	203	chain_y
1799	0.0295	213	chain_z
1800	0.03	208	chain_1
1801	0.03	200	chain_2
1802	0.03	221	chain_3
1803	0.03	208	chain_4
1804	0.03	207	chain_5
1805	0.03	204	chain_6
1806	0.03	203	chain_7
1807	0.03	196	chain_8
1808	0.03	221	chain_A
1809	0.03	221	chain_B
1810	0.03	201	chain_C
1811	0.03	204	chain_D
1812	0.03	202	chain_E
1813	0.03	180	chain_F
1814	0.03	207	chain_G
1815	0.03	216	chain_H
1816	0.03	216	chain_I
1817	0.03	217	chain_J
1818	0.03	206	chain_K
1819	0.03	220	chain_L
1820	0.03	200	chain_M
1821	0.03	197	chain_N
1822	0.03	213	chain_O
1823	0.03	204	chain_P
1824	0.03	190	chain_Q
1825	0.03	200	chain_R
1826	0.03	208	chain_S
1827	0.03	210	chain_T
1828	0.03	216	chain_U
1829	0.03	221	chain_V
1830	0.03	199	chain_W
1831	0.03	211	chain_X
1832	0.03	205	chain_Y
1833	0.03	189	chain_Z
1834	0.03	205	chain_a
1835	0.03	222	chain_b
1836	0.03	216	chain_c
1837	0.03	194	chain_d
1838	0.03	204	chain_e
1839	0.03	217	chain_f
1840	0.03	218	chain_g
1841	0.03	210	chain_h
1842	0.03	196	chain_i
1843	0.03	221	chain_j
1844	0.03	211	chain_k
1845	0.03	203	chain_l
1846	0.03	204	chain_m
1847	0.03	218	chain_n
1848	0.03	207	chain_o
1849	0.03	215	chain_p
1850	0.03	226	chain_q
1851	0.03	213	chain_r
1852	0.03	204	chain_s
1853	0.03	204	chain_t
1854	0.03	192	chain_u
1855	0.03	217	chain_v
1856	0.03	221	chain_w
1857	0.03	225	chain_x
1858	0.03	206	chain_y
1859	0.03	215	chain_z
1860	0.0305	211	chain_1
1861	0.0305	203	chain_2
1862	0.0305	224	chain_3
1863	0.0305	208	chain_4
1864	0.0305	209	chain_5
1865	0.0305	207	chain_6
1866	0.0305	203	chain_7
1867	0.0305	199	chain_8
1868	0.0305	221	chain_A
1869	0.0305	222	chain_B
1870	0.0305	202	chain_C
1871	0.0305	205	chain_D
1872	0.0305	204	chain_E
1873	0.0305	186	chain_F
1874	0.0305	214	chain_G
1875	0.0305	217	chain_H
1876	0.0305	217	chain_I
1877	0.0305	217	chain_J
1878	0.0305	207	chain_K
1879	0.0305	222	chain_L
1880	0.0305	203	chain_M
1881	0.0305	200	chain_N
1882	0.0305	218	chain_O
1883	0.0305	205	chain_P
1884	0.0305	195	chain_Q
1885	0.0305	202	chain_R
1886	0.0305	209	chain_S
1887	0.0305	210	chain_T
1888	0.0305	216	chain_U
1889	0.0305	221	chain_V
1890	0.0305	199	chain_W
1891	0.0305	217	chain_X
1892	0.0305	206	chain_Y
1893	0.0305	191	chain_Z
1894	0.0305	207	chain_a
1895	0.0305	223	chain_b
1896	0.0305	219	chain_c
1897	0.0305	197	chain_d
1898	0.0305	207	chain_e
1899	0.0305	218	chain_f
1900	0.0305	224	chain_g
1901	0.0305	214	chain_h
1902	0.0305	197	chain_i
1903	0.0305	223	chain_j
1904	0.0305	212	chain_k
1905	0.0305	205	chain_l
1906	0.0305	205	chain_m
1907	0.0305	223	chain_n
1908	0.0305	208	chain_o
1909	0.0305	215	chain_p
1910	0.0305	227	chain_q
1911	0.0305	215	chain_r
1912	0.0305	205	chain_s
1913	0.0305	207	chain_t
1914	0.0305	195	chain_u
1915	0.0305	218	chain_v
1916	0.0305	221	chain_w
1917	0.0305	229	chain_x
1918	0.0305	209	chain_y
1919	0.0305	218	chain_z
1920	0.031	213	chain_1
1921	0.031	204	chain_2
1922	0.031	226	chain_3
1923	0.031	209	chain_4
1924	0.031	209	chain_5
1925	0.031	207	chain_6
1926	0.031	208	chain_7
1927	0.031	200	chain_8
1928	0.031	222	chain_A
1929	0.031	224	chain_B
1930	0.031	206	chain_C
1931	0.031	205	chain_D
1932	0.031	205	chain_E
1933	0.031	189	chain_F
1934	0.031	217	chain_G
1935	0.031	219	chain_H
1936	0.031	221	chain_I
1937	0.031	218	chain_J
1938	0.031	208	chain_K
1939	0.031	223	chain_L
1940	0.031	208	chain_M
1941	0.031	201	chain_N
1942	0.031	220	chain_O
1943	0.031	209	chain_P
1944	0.031	199	chain_Q
1945	0.031	206	chain_R
1946	0.031	212	chain_S
1947	0.031	211	chain_T
1948	0.031	218	chain_U
1949	0.031	224	chain_V
1950	0.031	203	chain_W
1951	0.031	217	chain_X
1952	0.031	211	chain_Y
1953	0.031	191	chain_Z
1954	0.031	209	chain_a
1955	0.031	224	chain_b
1956	0.031	223	chain_c
1957	0.031	199	chain_d
1958	0.031	210	chain_e
1959	0.031	218	chain_f
1960	0.031	224	chain_g
1961	0.031	214	chain_h
1962	0.031	201	chain_i
1963	0.031	226	chain_j
1964	0.031	215	chain_k
1965	0.031	205	chain_l
1966	0.031	207	chain_m
1967	0.031	224	chain_n
1968	0.031	209	chain_o
1969	0.031	219	chain_p
1970	0.031	227	chain_q
1971	0.031	218	chain_r
1972	0.031	209	chain_s
1973	0.031	208	chain_t
1974	0.031	198	chain_u
1975	0.031	220	chain_v
1976	0.031	222	chain_w
1977	0.031	229	chain_x
1978	0.031	211	chain_y
1979	0.031	220	chain_z
1980	0.0315	215	chain_1
1981	0.0315	205	chain_2
1982	0.0315	228	chain_3
1983	0.0315	212	chain_4
1984	0.0315	211	chain_5
1985	0.0315	207	chain_6
1986	0.0315	209	chain_7
1987	0.0315	202	chain_8
1988	0.0315	222	chain_A
1989	0.0315	224	chain_B
1990	0.0315	207	chain_C
1991	0.0315	211	chain_D
1992	0.0315	208	chain_E
1993	0.0315	189	chain_F
1994	0.0315	219	chain_G
1995	0.0315	220	chain_H
1996	0.0315	222	chain_I
1997	0.0315	219	chain_J
1998	0.0315	210	chain_K
[truncated: 2,501 more rows]

## Sheet: Fig4D_ci
	contour	value	CI
0	0.015	121	ci_lower
1	0.015	131	ci_upper
2	0.0155	124	ci_lower
3	0.0155	135	ci_upper
4	0.016	126	ci_lower
5	0.016	137	ci_upper
6	0.0165	130	ci_lower
7	0.0165	141	ci_upper
8	0.017	133	ci_lower
9	0.017	144	ci_upper
10	0.0174	137	ci_lower
11	0.0174	147	ci_upper
12	0.018	139	ci_lower
13	0.018	150	ci_upper
14	0.0185	142	ci_lower
15	0.0185	153	ci_upper
16	0.019	145	ci_lower
17	0.019	156	ci_upper
18	0.0195	148	ci_lower
19	0.0195	159	ci_upper
20	0.02	151	ci_lower
21	0.02	162	ci_upper
22	0.0204	154	ci_lower
23	0.0204	165	ci_upper
24	0.0209	157	ci_lower
25	0.0209	168	ci_upper
26	0.0215	160	ci_lower
27	0.0215	171	ci_upper
28	0.022	163	ci_lower
29	0.022	173	ci_upper
30	0.0225	166	ci_lower
31	0.0225	177	ci_upper
32	0.023	169	ci_lower
33	0.023	179	ci_upper
34	0.0235	172	ci_lower
35	0.0235	182	ci_upper
36	0.024	175	ci_lower
37	0.024	185	ci_upper
38	0.0245	177	ci_lower
39	0.0245	187	ci_upper
40	0.025	180	ci_lower
41	0.025	190	ci_upper
42	0.0255	182	ci_lower
43	0.0255	192	ci_upper
44	0.026	185	ci_lower
45	0.026	195	ci_upper
46	0.0265	187	ci_lower
47	0.0265	197	ci_upper
48	0.027	189	ci_lower
49	0.027	199	ci_upper
50	0.0275	192	ci_lower
51	0.0275	202	ci_upper
52	0.028	194	ci_lower
53	0.028	204	ci_upper
54	0.0284	197	ci_lower
55	0.0284	206	ci_upper
56	0.0289	199	ci_lower
57	0.0289	208	ci_upper
58	0.0295	201	ci_lower
59	0.0295	210	ci_upper
60	0.03	204	ci_lower
61	0.03	212	ci_upper
62	0.0305	206	ci_lower
63	0.0305	214	ci_upper
64	0.031	208	ci_lower
65	0.031	216	ci_upper
66	0.0315	210	ci_lower
67	0.0315	218	ci_upper
68	0.032	212	ci_lower
69	0.032	219	ci_upper
70	0.0325	214	ci_lower
71	0.0325	221	ci_upper
72	0.033	216	ci_lower
73	0.033	223	ci_upper
74	0.0335	218	ci_lower
75	0.0335	225	ci_upper
76	0.034	219	ci_lower
77	0.034	226	ci_upper
78	0.0345	221	ci_lower
79	0.0345	228	ci_upper
80	0.035	222	ci_lower
81	0.035	229	ci_upper
82	0.0355	224	ci_lower
83	0.0355	231	ci_upper
84	0.036	226	ci_lower
85	0.036	232	ci_upper
86	0.0365	227	ci_lower
87	0.0365	233	ci_upper
88	0.037	229	ci_lower
89	0.037	235	ci_upper
90	0.0375	230	ci_lower
91	0.0375	236	ci_upper
92	0.038	232	ci_lower
93	0.038	237	ci_upper
94	0.0385	233	ci_lower
95	0.0385	238	ci_upper
96	0.039	234	ci_lower
97	0.039	239	ci_upper
98	0.0395	235	ci_lower
99	0.0395	241	ci_upper
100	0.04	236	ci_lower
101	0.04	241	ci_upper
102	0.0405	237	ci_lower
103	0.0405	242	ci_upper
104	0.041	238	ci_lower
105	0.041	243	ci_upper
106	0.0414	239	ci_lower
107	0.0414	244	ci_upper
108	0.0419	240	ci_lower
109	0.0419	244	ci_upper
110	0.0424	241	ci_lower
111	0.0424	245	ci_upper
112	0.043	242	ci_lower
113	0.043	246	ci_upper
114	0.0435	243	ci_lower
115	0.0435	247	ci_upper
116	0.044	244	ci_lower
117	0.044	247	ci_upper
118	0.0445	245	ci_lower
119	0.0445	248	ci_upper
120	0.045	246	ci_lower
121	0.045	248	ci_upper
122	0.0455	246	ci_lower
123	0.0455	249	ci_upper
124	0.046	247	ci_lower
125	0.046	249	ci_upper
126	0.0465	248	ci_lower
127	0.0465	250	ci_upper
128	0.047	248	ci_lower
129	0.047	250	ci_upper
130	0.0475	249	ci_lower
131	0.0475	251	ci_upper
132	0.048	249	ci_lower
133	0.048	251	ci_upper
134	0.0485	249	ci_lower
135	0.0485	251	ci_upper
136	0.049	250	ci_lower
137	0.049	252	ci_upper
138	0.0495	250	ci_lower
139	0.0495	252	ci_upper
140	0.05	250	ci_lower
141	0.05	252	ci_upper
142	0.0505	251	ci_lower
143	0.0505	253	ci_upper
144	0.051	251	ci_lower
145	0.051	253	ci_upper
146	0.0515	251	ci_lower
147	0.0515	253	ci_upper
148	0.052	252	ci_lower
149	0.052	253	ci_upper

[truncated: 23 more sheets: Fig4E, Fig5C, SFig4, SFig11A_Cluster1, SFig11A_Cluster2, SFig11A_Cluster3, SFig11A_Cluster4, SFig11B, SFig12A_Cluster1, SFig12A_Cluster2, SFig12A_Cluster3, SFig12B_Cluster1, SFig12B_Cluster2, SFig12B_Cluster3, SFig12D, SFig13A_1, SFig13A_2, SFig13A_3, SFig13A_4, SFig13C_1 …]
